# Supplementary material for: An examination of mediation by DNA methylation on birthweight differences induced by assisted reproductive technologies
Source: Clin Epigenetics. 2022 Nov 28;14:151. doi: 10.1186/s13148-022-01381-w (PMC9703677; doi:10.1186/s13148-022-01381-w)
Supplement: Supplementary file 8 — Additional file 8. This file contains the summary statistics from 1) the EWAS of ART (the newborns conceived naturally versus those conceived by fresh embryo transfer; see the columns with the suffix of “_ART”), 2) the association analysis between the fresh embryo transfer-associated CpG and birthweight (see the columns with the suffix of “_BW”), and 3) the statistical test of the interaction terms of fresh embryo transfer and CpGs on birthweight (see the columns of the suffix of “ART_CPG_inter”). b: estimated beta coefficient, se: estimated standard error, df: degree of freedom, n0: the number of controls, n1: the number of cases, t: T statistic, p: P value, q: Q value, i.e., adjusted P value using the Benjamini and Hochberg 46 procedure. [file 13148_2022_1381_MOESM8_ESM.csv]

Name	b_ART	se_ART	df_ART	n0_ART	n1_ART	t_ART	p_ART	q_ART	b_BW	se_BW	df_BW	t_BW	p_BW	b_ART_CPG_inter	se_ART_CPG_inter	df_ART_CPG_inter	t_ART_CPG_inter	p_ART_CPG_inter	q_ART_CPG_inter
cg00000029	0.0530676806964909	0.0247486152671878	1637	966	745	2.14426868427055	0.032158239486214	0.184607997999252
cg00000109	-0.0267631065996672	0.0237381312186068	1637	966	745	-1.12743106663297	0.259725493500151	0.524659549776934
cg00000155	-0.0365273496993192	0.0197854202607373	1637	966	745	-1.84617507325862	0.0650472189960223	0.257356103946094
cg00000158	-0.0177347212796393	0.0223648412383632	1637	966	745	-0.792973269544984	0.427908307392942	0.676158989506904
cg00000165	0.00682271918125781	0.0262538212747512	1637	966	745	0.259875281006021	0.79499265897792	0.908084594705684
cg00000221	-0.0298753550048322	0.0195946732063371	1637	966	745	-1.52466717307488	0.127535292704205	0.362448673730314
cg00000236	0.0305905538179257	0.0214171019791594	1637	966	745	1.42832367552309	0.153389473944185	0.398850400238289
cg00000289	-0.042996853258303	0.0389210990059172	1637	966	745	-1.10471837528961	0.269443983169435	0.534656216466711
cg00000292	0.00825010815012928	0.0279625204751069	1637	966	745	0.295041648962718	0.767999477097387	0.894171076360245
cg00000321	-0.0829110512702584	0.0375302280632144	1637	966	745	-2.20918058719511	0.0273001155641361	0.171465374945842
cg00000363	-0.0127230843179989	0.0174045632497478	1637	966	745	-0.731020028220662	0.464871536833391	0.704705198152966
cg00000540	-0.0931569002441503	0.0381719657985942	1637	966	745	-2.44045330899833	0.0147742615373459	0.132485065120701
cg00000579	-0.0855188520344026	0.0256819711491856	1637	966	745	-3.32991776751196	0.000888023580391065	0.0587226797162652
cg00000596	-0.0434411013688585	0.0274746048756763	1637	966	745	-1.58113652827515	0.114040004234546	0.342327918720566
cg00000622	-0.0239699322006949	0.0410962390806856	1637	966	745	-0.583263401637166	0.559796338810211	0.77215202338879
cg00000658	-0.00386108119894318	0.0171179135075664	1637	966	745	-0.225557933636977	0.821573416980692	0.921327808289242
cg00000714	-0.023932924730115	0.0139373430923175	1637	966	745	-1.71717985067808	0.0861354604069834	0.296773065181533
cg00000721	-0.016026528471678	0.0228868149917886	1637	966	745	-0.700251584915948	0.483869706651793	0.718647794637998
cg00000734	-0.00706123875025876	0.015037651877677	1637	966	745	-0.469570569108664	0.638724394366768	0.821818576133
cg00000765	-0.0851916349626409	0.0329825302788363	1637	966	745	-2.58293206259271	0.00988254101051072	0.113810037569462
cg00000769	0.00487816247367101	0.0259579247713208	1637	966	745	0.187925749714036	0.850958147977827	0.935527430699119
cg00000776	-0.0181027224885366	0.0205976787035058	1637	966	745	-0.878871971405952	0.379599681015589	0.637032512289871
cg00000884	-0.00333495767441074	0.0175813534310706	1637	966	745	-0.189687198285716	0.849577769541828	0.934827427582712
cg00000905	0.0249873761803196	0.0270210255369042	1637	966	745	0.924738261550909	0.355238364645666	0.615799224988881
cg00000924	-0.00223931526099373	0.0118714010717542	1637	966	745	-0.18863108469326	0.850405349383156	0.935250602001442
cg00000948	-0.0701085728599994	0.0290716616400391	1637	966	745	-2.41157776697022	0.0159931350294078	0.136641218161826
cg00000957	-0.0464291471691985	0.0220635042191323	1637	966	745	-2.10434148211768	0.0355008032320175	0.193024674258934
cg00000974	-0.0173886945642266	0.0348283718665298	1637	966	745	-0.499268086112783	0.617657623827065	0.809050819640233
cg00001099	-0.000248262180771954	0.0378199040426154	1637	966	745	-0.00656432603562963	0.994763263048714	0.997892181683581
cg00001126	-0.00295011440601447	0.0269709406360346	1637	966	745	-0.109381220544936	0.912913534470479	0.963538872524923
cg00001193	-0.00473863862564141	0.0203259513813808	1637	966	745	-0.233132439251142	0.815687712174724	0.918425005438469
cg00001224	-0.0223187328820808	0.0244051797056671	1637	966	745	-0.914508032772162	0.36058463818837	0.620449895188751
cg00001245	-0.0294992735355198	0.039070989187936	1637	966	745	-0.755017319720903	0.45034719871571	0.693595940752919
cg00001249	-0.0835189848628625	0.0320647883385582	1637	966	745	-2.60469471936075	0.00927887072475332	0.111259567079238
cg00001269	-0.10706599683695	0.0389144624865149	1637	966	745	-2.75131634862106	0.00600104714774543	0.0958667188546667
cg00001364	-0.00929963883837495	0.0191205143613637	1637	966	745	-0.486369700240204	0.626770172684517	0.814655789954483
cg00001446	-0.0155916305360926	0.0184945972775909	1637	966	745	-0.843037039524202	0.399330888266191	0.653354213943416
cg00001503	-0.0752680551557025	0.033784212044143	1637	966	745	-2.22790619054119	0.026022202204126	0.167854019300274
cg00001506	-0.074213581277999	0.0363565900650792	1637	966	745	-2.04126902839774	0.0413841600802533	0.20713611189879
cg00001520	-0.01773872724494	0.0442984013499725	1637	966	745	-0.400437187446065	0.688886790114316	0.850805559637767
cg00001534	-0.0269801137116153	0.0195664649618676	1637	966	745	-1.37889566481201	0.168115300443995	0.418411778880824
cg00001582	-0.0156865602474604	0.021472756372918	1637	966	745	-0.730533145117999	0.465168896745613	0.704928542989832
cg00001583	0.00502466010229257	0.0244071213207773	1637	966	745	0.205868608438275	0.836919145325119	0.928962349232612
cg00001593	-0.0807622008859404	0.026534276747432	1637	966	745	-3.04369331995291	0.00237415006491933	0.0731061600704551
cg00001594	-0.0125615353959432	0.0249926483439269	1637	966	745	-0.502609216241607	0.615306654079281	0.807515908319672
cg00001610	-0.0401141723565194	0.0224137819791584	1637	966	745	-1.78971011647297	0.0736853090875356	0.274075973531788
cg00001636	-0.0479913542454815	0.0308678281035217	1637	966	745	-1.55473699297963	0.120202017686841	0.35155302326151
cg00001687	0.0182208184774931	0.0265412070524399	1637	966	745	0.686510543453903	0.492488445323708	0.724998191058464
cg00001747	-0.0123545627362685	0.0338048910683734	1637	966	745	-0.36546672229413	0.714810258744922	0.865265425130012
cg00001755	-0.00899502961257688	0.0232637503389235	1637	966	745	-0.386654321918463	0.699062389729359	0.85643011461511
cg00001784	-0.0271581423478023	0.0221410632250419	1637	966	745	-1.22659612466514	0.220150820173139	0.481496385236352
cg00001791	-0.0746584844214251	0.0357573117176496	1637	966	745	-2.08792218528481	0.0369591007195466	0.196650916182678
cg00001793	-0.0287699006087011	0.0316323640860641	1637	966	745	-0.909508392430774	0.363215716788242	0.622808615830477
cg00001801	-0.0589906291399673	0.0357652688845901	1637	966	745	-1.64938307413045	0.0992610402459013	0.319056157083521
cg00001809	-0.0591031718393913	0.0220009234528089	1637	966	745	-2.68639504910624	0.00729580691388508	0.102499950922119
cg00001810	-0.0146827580156479	0.0218605560075366	1637	966	745	-0.671655286836524	0.501897943260785	0.731860855712511
cg00001814	-0.0576974974969669	0.0296170043917991	1637	966	745	-1.94812063818795	0.0515712303788982	0.229889441143739
cg00001854	-0.0200437313485566	0.0185741178516935	1637	966	745	-1.0791215770567	0.280692506113418	0.545998156046341
cg00001874	-0.0158156506214859	0.0216593882854976	1637	966	745	-0.7301983977117	0.465373402400255	0.705072299647789
cg00001930	-0.0360569177624268	0.0229596443910393	1637	966	745	-1.57044757089091	0.116504276938839	0.345979075594741
cg00001997	-0.00787016601008103	0.0276770845619719	1637	966	745	-0.28435675702977	0.776172958779401	0.89836761290179
cg00002000	-0.00690566456212203	0.0183953494040581	1637	966	745	-0.375402739596706	0.707409602593864	0.861113052775972
cg00002028	0.000180550649974539	0.0187741100541354	1637	966	745	0.00961700178884212	0.992328032840998	0.9968669723138
cg00002033	-0.171639435137639	0.0589235579963573	1637	966	745	-2.91291702290364	0.00362924632750251	0.0823221008632064
cg00002080	-0.0376679471799032	0.0202353763231803	1637	966	745	-1.86148982743421	0.0628541506534012	0.252977229650254
cg00002116	0.126011926743918	0.0449289572451315	1637	966	745	2.80469288562384	0.00509595724517934	0.0910613636975034
cg00002145	-0.0798921990402016	0.0287781458657913	1637	966	745	-2.77614129182554	0.00556345576175065	0.0934643754618514
cg00002154	-0.0294300016273538	0.0231961498482247	1637	966	745	-1.26874510726642	0.204712366646416	0.463657665088469
cg00002176	-0.0349557509038866	0.0289613150297643	1637	966	745	-1.20698079033917	0.22761391926954	0.489819677544696
cg00002186	-0.0574471622210702	0.0296937152879791	1637	966	745	-1.93465727221836	0.0532044770239193	0.233444128865218
cg00002190	-0.0826291164316941	0.022969627271717	1637	966	745	-3.59732073377773	0.00033106663541794	0.0461954123164403
cg00002224	-0.0300741045803285	0.0254066304938916	1637	966	745	-1.18371086585287	0.236699393665924	0.499940550558296
cg00002236	0.0318636866229385	0.0247903584451175	1637	966	745	1.28532577265796	0.198860277462383	0.456673996549871
cg00002350	-0.0220907326500651	0.0249592107825515	1637	966	745	-0.885073363998685	0.37624704668637	0.634178323667623
cg00002366	-0.0411110389587959	0.0213929606818271	1637	966	745	-1.92170871391911	0.0548158522580669	0.236757215479535
cg00002398	-0.0599524497053303	0.0203509055057001	1637	966	745	-2.94593524050014	0.00326528902242944	0.0798152701269846
cg00002406	0.0213829282799355	0.0289483502747291	1637	966	745	0.738657922714235	0.460220629882604	0.701200815828528
cg00002426	-0.0843797011876454	0.0305345896023882	1637	966	745	-2.76341363307682	0.00578407145334201	0.0947449210719431
cg00002444	0.00589030197343078	0.0275535994161074	1637	966	745	0.213776134452597	0.830748258628822	0.9258770456631
cg00002449	-0.0424352158470917	0.028175503623189	1637	966	745	-1.50610318859276	0.132233615014263	0.369333885932623
cg00002464	0.00703076185635515	0.0268051133010538	1637	966	745	0.262291816393059	0.793129472581093	0.907099280105873
cg00002473	-0.0279308430273768	0.0276174948320139	1637	966	745	-1.01134600358464	0.312000313056559	0.576475333676216
cg00002490	0.00554972818345213	0.0245927183861226	1637	966	745	0.225665503760811	0.821489759286554	0.921293342779403
cg00002531	-0.0431617615381363	0.0280372195895511	1637	966	745	-1.53944514363406	0.123888923580037	0.357022378872866
cg00002559	-0.0540840604844937	0.030124569594708	1637	966	745	-1.79534716054482	0.0727827910193165	0.272340560261745
cg00002591	-0.0286939088271569	0.0240340835959482	1637	966	745	-1.19388404024667	0.232696307159	0.495430139137424
cg00002593	-0.0278048273566721	0.0210496114391112	1637	966	745	-1.32091879401676	0.186713058439144	0.442139907867063
cg00002597	-0.0164195843802799	0.0228809274652709	1637	966	745	-0.717610088367345	0.473100123257818	0.71069882132685
cg00002646	0.00279842658428408	0.0266470047293897	1637	966	745	0.105018429377078	0.916374050716974	0.965098245201864
cg00002660	-0.0428847712635761	0.0273090664634566	1637	966	745	-1.57034922160236	0.11652714361998	0.346001023017672
cg00002684	0.00167235186927601	0.0196785057744598	1637	966	745	0.0849836816089215	0.932284755757027	0.972113441522713
cg00002719	-0.0162712317833019	0.050022538493338	1637	966	745	-0.325278010140746	0.745012239558098	0.881800171464736
cg00002743	-0.013684815078224	0.0255383359365565	1637	966	745	-0.535853828229859	0.592132373188835	0.793073436235146
cg00002749	-0.0425811702032984	0.030076047877813	1637	966	745	-1.41578342926866	0.15702914891868	0.403815060462233
cg00002769	-0.0487535587343333	0.0206707032086142	1637	966	745	-2.35858249437862	0.0184618480828283	0.144870062874995
cg00002776	0.0179408716400423	0.0336673469720307	1637	966	745	0.532886409343354	0.594184543063918	0.794293156911184
cg00002780	-0.0939001371086911	0.0358695723837055	1637	966	745	-2.61782148123258	0.00893088068789988	0.109890646468975
cg00002808	-0.0211610537745571	0.0221792431306684	1637	966	745	-0.954092691526368	0.340177586020019	0.602379900711683
cg00002809	-0.0675056783697337	0.0259225766061955	1637	966	745	-2.60412687346828	0.00929419392112288	0.111326624234878
cg00002810	-0.00171790192488877	0.0220111068049293	1637	966	745	-0.0780470487065219	0.937800165909466	0.974421949971363
cg00002837	-0.0286743652725573	0.0210559798173555	1637	966	745	-1.36181576546356	0.173443409519211	0.42533148963094
cg00002907	0.017131287966839	0.0208388300596184	1637	966	745	0.822084921170127	0.41114828660028	0.662811787408909
cg00002926	-0.0450601830356553	0.0356113241784208	1637	966	745	-1.26533298256177	0.205932061448905	0.465102621717125
cg00002930	-0.042268868926229	0.0497580329698069	1637	966	745	-0.849488341950288	0.395733828375224	0.650468841115823
cg00002934	-0.11748119779418	0.0548197299161876	1637	966	745	-2.14304590653391	0.0322564507085887	0.184879946787026
cg00002979	-0.0294355751619375	0.02969324773481	1637	966	745	-0.991322182902531	0.321674787568435	0.585565029364856
cg00003009	-0.0376426895777135	0.0218124812742852	1637	966	745	-1.72574083179114	0.0845827546118803	0.294042246768069
cg00003014	-0.0530767344452292	0.0268642581162842	1637	966	745	-1.97573795693453	0.0483521655804796	0.22278400377546
cg00003036	-0.0412250549397648	0.0302300402467075	1637	966	745	-1.36371154663795	0.172845858702088	0.424592436826329
cg00003091	-0.016996667183973	0.0260703315150546	1637	966	745	-0.651954393988358	0.514522116835753	0.740772265986577
cg00003167	-0.0552208328337535	0.0302204599810302	1637	966	745	-1.82726645684468	0.0678416923985946	0.262862671776551
cg00003173	-0.0630898604130847	0.0313473275812966	1637	966	745	-2.01260730279054	0.0443194484572091	0.213738457219212
cg00003181	-0.00685449970626718	0.0195962047867463	1637	966	745	-0.349787103210063	0.726543472999697	0.871701489234903
cg00003202	0.0294877835307775	0.0372084269724734	1637	966	745	0.79250282610959	0.428182377307469	0.676374643611961
cg00003241	-0.0276601714085875	0.0244818983494774	1637	966	745	-1.12982134856295	0.258717030378219	0.523585933541941
cg00003266	-0.0125998211326103	0.026258383564298	1637	966	745	-0.479839937662483	0.631405315704355	0.817442942730778
cg00003287	-0.0565996267036511	0.0309460448194665	1637	966	745	-1.82897772668019	0.0675847850081243	0.262380417856166
cg00003298	-0.020301807159293	0.0269351190168755	1637	966	745	-0.753729996387745	0.451119760632271	0.694188064767801
cg00003305	0.0270430303543801	0.037132536123339	1637	966	745	0.728283957350886	0.466543942923121	0.705862941201077
cg00003345	-0.0463422749056011	0.0131743705192073	1637	966	745	-3.51760828633424	0.00044734484934323	0.0500357168719902
cg00003407	0.00562941818933733	0.0227095150659135	1637	966	745	0.247888084487853	0.804252088515808	0.912712260373999
cg00003432	-0.0262765256778306	0.0374129244740755	1637	966	745	-0.702338190537294	0.482568133102711	0.717681941136179
cg00003513	-0.0093083252419558	0.0238919325223385	1637	966	745	-0.389601185808335	0.69688215397041	0.855209828402185
cg00003529	-0.0691792813972634	0.0194032657633733	1637	966	745	-3.56534215636268	0.000373822104719421	0.0477809104942367
cg00003555	0.0327462540504346	0.0419675198155133	1637	966	745	0.780276132456366	0.435341163616694	0.681964339105482
cg00003578	0.00418141842563481	0.0152319433371207	1637	966	745	0.274516411536575	0.783722431396418	0.902193138956716
cg00003622	-0.0100021384557109	0.0252084700067936	1637	966	745	-0.396776894949014	0.691583709252469	0.852336507905364
cg00003625	0.0250486354038736	0.0216285554113662	1637	966	745	1.1581279899401	0.24698074258603	0.511175354292166
cg00003640	0.000983106412940493	0.0292225110349134	1637	966	745	0.0336420922817322	0.973166657812523	0.989057056232638
cg00003722	-0.0244559527918983	0.0172721771798353	1637	966	745	-1.41591604447236	0.156990318896605	0.403757207005025
cg00003758	-0.0330570822506387	0.0243538414243604	1637	966	745	-1.35736624356816	0.174851967659188	0.427149971311529
cg00003784	0.00466928945067547	0.0280272331348275	1637	966	745	0.166598302023373	0.867706704387587	0.943089747358787
cg00003818	0.0173185425688222	0.0199072618688005	1637	966	745	0.869961056571247	0.384449230037474	0.641015742152932
cg00003858	-0.0469807230745529	0.0315348012558111	1637	966	745	-1.4898055863249	0.136467996863025	0.375446556622744
cg00003900	-0.00843697931722933	0.0253204368349588	1637	966	745	-0.333208284368173	0.739019735474116	0.878568229143131
cg00003911	-0.0287697425346075	0.0254571339532824	1637	966	745	-1.13012496172602	0.258589130254721	0.52345873539522
cg00003929	-0.0219435527894084	0.0321374443017505	1637	966	745	-0.682803292737661	0.494827762375265	0.726699737756033
cg00003937	-0.0479045864924967	0.0208531112257124	1637	966	745	-2.29723929316741	0.021730794815484	0.15523009273404
cg00003944	-0.121263817418243	0.0360028779349421	1637	966	745	-3.36817011232738	0.000774240416805032	0.057185740038735
cg00003965	-0.0276136683122235	0.0223504827907676	1637	966	745	-1.23548419829347	0.216827627787437	0.477719613042687
cg00003994	-0.085701594616828	0.0463337647016606	1637	966	745	-1.84965748344978	0.0645430678028654	0.256310552690498
cg00003999	-0.0283258794641785	0.0187731572292972	1637	966	745	-1.50885006278931	0.131530073667756	0.368288983445707
cg00004055	-0.0255681685680433	0.0150850785424482	1637	966	745	-1.69493108677536	0.0902786799343634	0.303924082521662
cg00004061	-0.0432616265081945	0.0221877907395654	1637	966	745	-1.94979423665873	0.0513711715904416	0.229440947947001
cg00004067	-0.0336401343177802	0.0121202334589898	1637	966	745	-2.77553517690937	0.00557378705493322	0.0935482820010187
cg00004072	0.00864585636276937	0.022806926823718	1637	966	745	0.379089056127376	0.704670896540569	0.859593524638258
cg00004073	-0.0146127256287894	0.16341518259603	1637	966	745	-0.0894208567199829	0.928758387142186	0.970598412887932
cg00004082	0.0112129232092401	0.0287668141392021	1637	966	745	0.389786757580488	0.696744942393586	0.855151594546776
cg00004089	-0.161552066419201	0.0589649102922013	1637	966	745	-2.73980008819869	0.00621439337218788	0.0969436308095789
cg00004105	0.00628245140227344	0.0163608398275848	1637	966	745	0.383993209913409	0.701033349420043	0.857535946542266
cg00004175	0.0103473305158485	0.0251543887400452	1637	966	745	0.411352890455089	0.680867638662581	0.846304095334056
cg00004207	-0.0561145473716793	0.0203915683829246	1637	966	745	-2.75185048633474	0.00599131412734233	0.095797782089683
cg00004219	-0.0484964533395165	0.0273621917857525	1637	966	745	-1.77238920475547	0.0765159281164235	0.279341879505067
cg00004255	-0.032301057203176	0.0246575697507564	1637	966	745	-1.30998543366932	0.190384556803497	0.446523942989695
cg00004257	0.000805420841261885	0.0306600866260959	1637	966	745	0.0262693596102355	0.979045695786276	0.991421844590209
cg00004306	-0.0332354046624453	0.0278991392858226	1637	966	745	-1.19126989266419	0.233720340136023	0.496635523651625
cg00004322	-0.00438624083904782	0.0210112999482022	1637	966	745	-0.208756281137337	0.834664473546286	0.927830939892786
cg00004421	-0.0321361389461848	0.0312681507013102	1637	966	745	-1.02775950049512	0.304214805433731	0.56908479832777
cg00004429	-0.0234964095264779	0.0207475646418615	1637	966	745	-1.13249000217935	0.257594334588169	0.522449946867538
cg00004438	-0.00537737679271843	0.0198956564254163	1637	966	745	-0.27027893313683	0.786979740880917	0.903928325857872
cg00004454	0.00326258855754753	0.0123812733124113	1637	966	745	0.263509937566521	0.79219072935806	0.906621743397483
cg00004533	-0.0226505110734959	0.0229601182796312	1637	966	745	-0.986515435052877	0.324026029859784	0.587744946167573
cg00004562	-0.062690107535665	0.0270179971307678	1637	966	745	-2.32030920842294	0.0204465561366658	0.151182389918229
cg00004608	-0.0369572738008621	0.0322517647013802	1637	966	745	-1.14589927537455	0.252004312170702	0.516521734812499
cg00004633	-0.0408247701468006	0.0311627247322188	1637	966	745	-1.31005136738227	0.190362257459097	0.446496104019869
cg00004667	-0.0553222238534028	0.0511726302479044	1637	966	745	-1.08109009807383	0.279816274037206	0.545102811297402
cg00004693	-0.0317894622027484	0.0211356908706797	1637	966	745	-1.50406544064514	0.132757414426432	0.370142175724291
cg00004700	-0.0600224429444728	0.0263584566158597	1637	966	745	-2.27716075410719	0.022905140870004	0.15874928840888
cg00004723	0.00379114167600525	0.0268011232612428	1637	966	745	0.141454581550604	0.887528242854097	0.952084871909479
cg00004747	-0.0662928734760747	0.0263865241689842	1637	966	745	-2.5123761300095	0.0120876142965873	0.122768203270683
cg00004778	-0.0319011337265373	0.0218060897807614	1637	966	745	-1.46294608741281	0.143674095767183	0.385566992837199
cg00004786	-0.0489082882555544	0.0460238545013707	1637	966	745	-1.06267258110895	0.288087197501984	0.553343705412059
cg00004806	0.0180599476473643	0.0294263164699154	1637	966	745	0.613734568709211	0.539476012408505	0.758281651384381
cg00004821	-0.0945619542394978	0.0322515345220985	1637	966	745	-2.93201410849784	0.0034144784765327	0.0807989761344918
cg00004836	-0.0452639627927209	0.0310301721326001	1637	966	745	-1.45870807932667	0.144837308482235	0.387194545724197
cg00004859	-0.0340781458609834	0.0224370969938622	1637	966	745	-1.51883043828289	0.12899828081527	0.364595706320794
cg00004883	-0.036680018463303	0.0406588710469754	1637	966	745	-0.90214060348416	0.367114897271394	0.626297566104281
cg00004905	-0.0687299841703401	0.0434474289954427	1637	966	745	-1.58191142167582	0.113862966399967	0.342047743400777
cg00004915	-0.011791100396644	0.0185919960173319	1637	966	745	-0.634203040149751	0.5260369347355	0.748928307285722
cg00004939	-0.0438374514316278	0.0230679538428955	1637	966	745	-1.90036150280962	0.0575612317515178	0.242299763634589
cg00004963	0.0845835037333167	0.0284791615278622	1637	966	745	2.97001383452127	0.003021208549985	0.0780769902733396
cg00004979	-0.012359607870887	0.0222518332801888	1637	966	745	-0.555442228748449	0.578668109981652	0.784433443395182
cg00004996	0.00774001270598499	0.0195492498283737	1637	966	745	0.395923770678461	0.692212859516903	0.852635202257409
cg00005010	-0.0960853692093139	0.0455081484178078	1637	966	745	-2.11138823595193	0.0348901725210846	0.191543974824973
cg00005040	-0.0300096439753208	0.0283623683716671	1637	966	745	-1.05807962092825	0.290175249789864	0.555465813368076
cg00005072	0.0224666750734616	0.017409751894184	1637	966	745	1.29046497675633	0.19707150225953	0.454568119092671
cg00005077	-0.0512581936714806	0.0184151131564512	1637	966	745	-2.78348513180456	0.00543964637172492	0.0928738845845166
cg00005083	0.0450970369828867	0.0479157283752611	1637	966	745	0.941173984243768	0.346754568788689	0.608349686596939
cg00005112	-0.0747034935063684	0.0259516048207569	1637	966	745	-2.87856932248822	0.00404670646314489	0.0848318873366786
cg00005164	-0.0130078863001617	0.0254482280904325	1637	966	745	-0.51115096320015	0.609314283334529	0.803750012988655
cg00005166	-0.0158293617466858	0.0306452497207338	1637	966	745	-0.516535576996002	0.605550166796417	0.801434293293483
cg00005215	-0.063202349098381	0.0244984773486667	1637	966	745	-2.57984805336568	0.00997086292367655	0.11417407564424
cg00005249	-0.0779734161574112	0.0270700852580923	1637	966	745	-2.88042743175705	0.00402305194719785	0.0846180827596315
cg00005297	-0.0255568372581532	0.0270342839372317	1637	966	745	-0.945349146938425	0.344620165422838	0.606383236956028
cg00005306	0.0404666820023489	0.0351546510618518	1637	966	745	1.15110464135033	0.249857292295808	0.51411898445668
cg00005325	-0.00292202663700333	0.037077862666918	1637	966	745	-0.0788078499360334	0.937195091932231	0.974153738000795
cg00005347	-0.053679395408998	0.0243854633407792	1637	966	745	-2.20128667062197	0.027854859884173	0.17303992985316
cg00005354	-0.0341087052855765	0.023936245527743	1637	966	745	-1.42498142601534	0.154353191126007	0.400120339282257
cg00005423	-0.0366490567021542	0.0240815413784332	1637	966	745	-1.52187337704953	0.128233942753009	0.36345449433301
cg00005437	-0.0555455327288536	0.0265099144714719	1637	966	745	-2.09527393189547	0.03629995232906	0.195034479127616
cg00005440	-0.0373383863604294	0.0196568847888742	1637	966	745	-1.89950680188974	0.0576734918437834	0.242536838091797
cg00005461	0.0182563966063045	0.036960454326583	1637	966	745	0.493944052878539	0.621411959512981	0.811404091717158
cg00005502	-0.0197686363305214	0.0233914461707256	1637	966	745	-0.845122451439612	0.398165974693255	0.652469400643443
cg00005541	-0.0546497328605066	0.0300438599961883	1637	966	745	-1.81899838660678	0.0690943012850102	0.265266539826905
cg00005543	-0.0537293501611456	0.0314182529930165	1637	966	745	-1.71013169233465	0.0874310132579339	0.299058874869709
cg00005549	-0.0298758884275445	0.0262336914302854	1637	966	745	-1.13883661805423	0.25493793225403	0.519582648445243
cg00005597	-0.00106411170454773	0.0168750670009894	1637	966	745	-0.0630582210124165	0.949727841245669	0.979375261153275
cg00005599	0.00650972141838935	0.0254276209454923	1637	966	745	0.256009849774931	0.797975397267315	0.909569665640875
cg00005619	0.0159496175751354	0.0228323421412266	1637	966	745	0.698553721579725	0.484930197198023	0.719454635475257
cg00005622	-0.0231790799412299	0.0259363419776916	1637	966	745	-0.893691175153639	0.371618513641819	0.630169233916331
cg00005631	-0.0265323148905441	0.0241118350936404	1637	966	745	-1.10038554873586	0.271325955247952	0.536540005827056
cg00005644	-0.0282209563350972	0.0295460146892718	1637	966	745	-0.955152721336198	0.339641494715036	0.601893096537017
cg00005734	-0.0531337482860328	0.0252989428787139	1637	966	745	-2.1002359087003	0.0358607584904541	0.193926836136629
cg00005740	-0.0248154573415559	0.0185585964498597	1637	966	745	-1.33714084513883	0.181362437477724	0.435513325873672
cg00005817	-0.000652418364797767	0.0215386667654923	1637	966	745	-0.0302905640307796	0.975839014298669	0.990136245238195
cg00005849	0.0108397974630027	0.0217753368997021	1637	966	745	0.497801596041026	0.618690753521121	0.809704506655535
cg00005854	-0.0221089923639866	0.0228700358156973	1637	966	745	-0.966723119375778	0.333825261627481	0.596655625508215
cg00005861	-0.0485854083157739	0.0258097671784804	1637	966	745	-1.88244271944783	0.0599531580348771	0.247138401578421
cg00005876	-0.0121880780677368	0.0197549712505096	1637	966	745	-0.616962581882898	0.537345203220541	0.756811863411293
cg00005888	-0.05390011882327	0.0256954021281864	1637	966	745	-2.0976561703288	0.0360885265658968	0.194504726926443
cg00005893	-0.0261448600447641	0.0193347233147813	1637	966	745	-1.35222312826047	0.176490720233785	0.42919716973627
cg00006032	0.00610415499819058	0.0124234782722994	1637	966	745	0.491340256279195	0.623251678896158	0.81251969803696
cg00006040	0.0100327743134794	0.028595330062868	1637	966	745	0.35085359362602	0.725743332703569	0.871231240702572
cg00006081	-0.0206067551262083	0.0246034102348156	1637	966	745	-0.837556864253243	0.40240188955339	0.655870889165854
cg00006090	-0.0248474414975557	0.0242130951825859	1637	966	745	-1.02619848103624	0.304949647180953	0.569794018531609
cg00006122	-0.0327954419131443	0.0289833782320815	1637	966	745	-1.13152585770155	0.257999556772721	0.522858963215839
cg00006166	-0.0149585956437417	0.0147679269762876	1637	966	745	-1.01291099744468	0.311252361311394	0.575794791252895
cg00006183	-0.0451450285993501	0.0254907381752343	1637	966	745	-1.77103653448573	0.0767406702638525	0.279768777964636
cg00006198	0.0180226752471608	0.0254578462207724	1637	966	745	0.707941869507216	0.479082138900574	0.715152817243722
cg00006299	-0.0320182026455951	0.0211989814813875	1637	966	745	-1.51036514059445	0.131143269944589	0.367730667084605
cg00006301	-0.101456083879383	0.0546412635863299	1637	966	745	-1.85676679528262	0.0635238659775246	0.254327154678662
cg00006387	-0.12919831437628	0.0519332111406519	1637	966	745	-2.48777827402911	0.0129532419033057	0.125907726898101
cg00006397	-0.035780195237125	0.0237316541775238	1637	966	745	-1.50769916709019	0.131824491772692	0.368704363227427
cg00006414	0.0031754322903922	0.0441720467121601	1637	966	745	0.0718878233350694	0.942699962070732	0.976412528525279
cg00006459	-0.0221888662931418	0.0241095172253177	1637	966	745	-0.920336400176483	0.357532592718543	0.617796886440586
cg00006468	-0.00869610851246349	0.0239623175384485	1637	966	745	-0.362907656928853	0.716720718294653	0.866266208608164
cg00006480	0.0189389609925964	0.0267917687995583	1637	966	745	0.706894760636658	0.479732487917724	0.715605678566769
cg00006600	-0.0785340456554867	0.0304779761001264	1637	966	745	-2.57674739941676	0.0100603703088026	0.114553197634144
cg00006609	-0.0476868346787781	0.0327125128401908	1637	966	745	-1.45775516884749	0.145099847073378	0.387536083310988
cg00006626	-0.00126898196597908	0.0559096654526611	1637	966	745	-0.0226970051726304	0.981894730915578	0.992618451051952
cg00006713	-0.0183049489760359	0.0245965027605336	1637	966	745	-0.744209416852838	0.456856602853422	0.698666456620374
cg00006735	0.00182087578769274	0.0369267050375138	1637	966	745	0.0493105405923144	0.960677834961587	0.983843979905767
cg00006771	0.0388861539763493	0.0335438576793755	1637	966	745	1.15926302657367	0.246518054228005	0.510672375477147
cg00006775	-0.0409270948215981	0.0276577334813157	1637	966	745	-1.4797703813744	0.139126947060464	0.379270311956073
cg00006787	-0.00194243280537366	0.0171524867994192	1637	966	745	-0.113244967221863	0.909850231900561	0.962172025571548
cg00006828	-0.0171817141189189	0.0267610436014314	1637	966	745	-0.642042006089772	0.520935804524654	0.7453549916732
cg00006867	-0.0166989209339125	0.0218176718329625	1637	966	745	-0.765385099829193	0.444152595013386	0.688812900191729
cg00006884	-0.0319917209275689	0.0241477312743108	1637	966	745	-1.3248334000471	0.185411316063005	0.440475894099033
cg00006899	-0.106391540357486	0.0413288321716913	1637	966	745	-2.57426921514517	0.0101324229384854	0.114860598944736
cg00006926	-0.0416219082654172	0.0257447858853717	1637	966	745	-1.61671215487044	0.10613310209933	0.330025887169731
cg00006948	-0.022633190190246	0.028751549187542	1637	966	745	-0.78719897987455	0.431279347993822	0.678746061154058
cg00007021	-0.0301776445283719	0.0244576650018029	1637	966	745	-1.2338726745234	0.21742746919317	0.478378778385856
cg00007032	-0.00766089874928667	0.0201017975197213	1637	966	745	-0.381105159465007	0.703174672620111	0.858748400792891
cg00007036	-0.112020912396265	0.0334332110163741	1637	966	745	-3.35058790319011	0.000824743898337993	0.0576829143197691
cg00007064	-0.0471180128567725	0.0194647761113059	1637	966	745	-2.42068095658211	0.0155996573487765	0.135295586419254
cg00007076	-0.0755738625594827	0.0188029002437013	1637	966	745	-4.01926626105453	6.10303315396264e-05	0.0253526248300779
cg00007127	-0.037210569104018	0.0251579115327674	1637	966	745	-1.47908021123106	0.139311273325938	0.379525049290423
cg00007205	-0.0912421047018988	0.0356232679605817	1637	966	745	-2.56130641363002	0.0105168594239584	0.116428822746177
cg00007221	-0.0369904465839565	0.0261601267585366	1637	966	745	-1.41400104538429	0.157551742207069	0.4044856166888
cg00007226	-0.0204968826582677	0.0133757790531966	1637	966	745	-1.53238795114287	0.12561995130118	0.359670413666489
cg00007239	-0.0460742970096155	0.0280794571095108	1637	966	745	-1.6408542668729	0.101019774411001	0.321829601033037
cg00007266	-0.0510911450215606	0.0175373393734927	1637	966	745	-2.91327800263612	0.00362507520985376	0.0822939496572995
cg00007269	0.00165343603198696	0.0202095784987005	1637	966	745	0.0818144738690752	0.934804247836221	0.973150583336461
cg00007300	-0.0148340098468398	0.0343441314951432	1637	966	745	-0.431922695408312	0.665854481391301	0.837808368639299
cg00007317	-0.041226637718148	0.0237830343616506	1637	966	745	-1.7334473428094	0.083204482394475	0.291604324615138
cg00007324	0.0256167565612372	0.0150578176686991	1637	966	745	1.7012263745554	0.0890903925942085	0.301909364805566
cg00007326	-0.0702634458708474	0.0243723044709082	1637	966	745	-2.88292171775209	0.00399149615915019	0.0844263806946638
cg00007420	-0.0105887235120965	0.0166404397900972	1637	966	745	-0.636324739349609	0.524653741713972	0.747956768509997
cg00007426	-0.047769219662771	0.0325796115969406	1637	966	745	-1.46623048346153	0.142777565185191	0.384414107382727
cg00007466	-0.062818242210821	0.0308474889441973	1637	966	745	-2.03641347678116	0.0418695082882468	0.208241146937928
cg00007540	-0.0199280048871418	0.0224059602182259	1637	966	745	-0.889406421017012	0.373915373823778	0.632145800386066
cg00007644	0.00123275688076545	0.0202387033706344	1637	966	745	0.0609108626274019	0.951437633634472	0.980060146137641
cg00007675	-0.0551284345012446	0.0242228856983925	1637	966	745	-2.27588220444367	0.0229817545451636	0.158958508131536
cg00007800	-0.0401894233444982	0.0288608818946512	1637	966	745	-1.39252235919882	0.163953384581689	0.413001934611714
cg00007809	0.014327813998684	0.0310842055042892	1637	966	745	0.460935506191624	0.644906106902143	0.825433501894398
cg00007898	-0.0221071746445739	0.0256618742166216	1637	966	745	-0.861479347064008	0.389100258465784	0.644982402548593
cg00007932	0.0302121638063337	0.0238809064233383	1637	966	745	1.265117967918	0.2060090969759	0.465194801471856
cg00007981	-0.0489923359733	0.0326811991858511	1637	966	745	-1.499098478446	0.134040899300104	0.371953648695228
cg00007987	-0.0304256745027027	0.0208205371491346	1637	966	745	-1.46132994959581	0.144116830858459	0.386212930201708
cg00008004	-0.0858364798613502	0.0587031034211358	1637	966	745	-1.46221366263313	0.143874611342915	0.385839039389618
cg00008033	-0.024461689863327	0.0282625982938421	1637	966	745	-0.865514543602906	0.38688325949087	0.643055220172982
cg00008034	-0.0539290564809464	0.0233667783930378	1637	966	745	-2.30793717361631	0.0211267865356741	0.153254857004303
cg00008036	-0.0045390124611557	0.0215901140202364	1637	966	745	-0.210235687356782	0.833509890532932	0.927260439954914
cg00008103	-0.0163152552020884	0.0229950300650425	1637	966	745	-0.709512236163207	0.478107703333854	0.714463493052106
cg00008254	0.00707872158734359	0.0194768342555425	1637	966	745	0.363443129128093	0.71632081646911	0.866030217374592
cg00008282	-0.0851438421734454	0.033942258722735	1637	966	745	-2.50849075392896	0.0122208374106829	0.123240891169677
cg00008345	-0.0276397004034888	0.0180777739431999	1637	966	745	-1.52893273753352	0.126474315892581	0.360923823443265
cg00008364	0.0206405408810634	0.0261956218525002	1637	966	745	0.787938572227229	0.430846713989058	0.678418500849999
cg00008369	-0.0263976677543124	0.0230637377403452	1637	966	745	-1.14455289300897	0.252561734531466	0.51706736513608
cg00008387	-0.00581383911301051	0.0113691399450312	1637	966	745	-0.511370177614131	0.609160838187568	0.80367044543941
cg00008404	-0.0309029023606753	0.0210809545351373	1637	966	745	-1.46591570648127	0.142863302145399	0.384541483825524
cg00008446	-0.0448588941496902	0.0237808464563789	1637	966	745	-1.88634556099485	0.0594252687699973	0.246056113382383
cg00008452	-0.0525615394456258	0.0228777914723649	1637	966	745	-2.29749184964454	0.0217163637659721	0.155199679407819
cg00008488	-0.0956965117526917	0.0367513217761106	1637	966	745	-2.60389306092651	0.00930050986692677	0.111345161984831
cg00008493	-0.00384914545617429	0.0263062611197648	1637	966	745	-0.146320506690413	0.883686393891502	0.950299790738131
cg00008500	0.0039402927197748	0.0322528126543802	1637	966	745	0.122168964362854	0.902780200341786	0.959077881284589
cg00008564	-0.00877586656490775	0.0191784425510523	1637	966	745	-0.45759015840555	0.64730764023212	0.826881018714608
cg00008612	0.0146526892977077	0.0207516341231827	1637	966	745	0.7060980938045	0.480227612537245	0.715947266050967
cg00008621	-0.0134581217830173	0.0198399746454853	1637	966	745	-0.678333618036139	0.497656062051164	0.728836490273467
cg00008629	-0.016983988649021	0.030800684298218	1637	966	745	-0.551415951820382	0.58142382370679	0.786216136479553
cg00008647	-0.00580026030324305	0.0397617155341504	1637	966	745	-0.145875504246323	0.884037629389153	0.950469314928096
cg00008665	-0.0495517831665756	0.0291158796132249	1637	966	745	-1.70188171626003	0.0889674195964758	0.301706404483411
cg00008671	0.0849049950879046	0.0311767856231805	1637	966	745	2.72334024790472	0.00653119384104243	0.0985543208897121
cg00008695	-0.0242234169671352	0.0287904513083206	1637	966	745	-0.841369824589535	0.400263671280288	0.65414438498449
cg00008713	-0.00329210528977813	0.0146203338917198	1637	966	745	-0.225173057890463	0.821872752938346	0.921485128090683
cg00008737	-0.0194459745494999	0.0334093232833201	1637	966	745	-0.582052332655551	0.560611579516586	0.772698374672216
cg00008795	-0.0214343381055461	0.0349071530492048	1637	966	745	-0.614038563251848	0.539275165310675	0.758162959488979
cg00008800	0.00512345379956837	0.019389676205215	1637	966	745	0.264236171112046	0.791631201935678	0.906314287545652
cg00008810	-0.0287768451656302	0.0276056533480287	1637	966	745	-1.04242579600765	0.297368231885921	0.562465289153986
cg00008819	-0.121210716011961	0.0407428802220739	1637	966	745	-2.97501588869731	0.00297264202753477	0.0777814676465894
cg00008893	-0.0480481651830388	0.0215706931754607	1637	966	745	-2.22747432324982	0.0260510811373247	0.167937358773571
cg00008916	-0.147611060385735	0.0554930571554104	1637	966	745	-2.65999150078081	0.00789053471123228	0.105266174778241
cg00008971	0.00496417352191683	0.0225436870260527	1637	966	745	0.220202379325971	0.825741000709368	0.923447446073255
cg00008985	0.00415246467848378	0.019289378904492	1637	966	745	0.215272077916246	0.829582013964234	0.925351606845609
cg00009001	-0.0262121023482718	0.0240412661397929	1637	966	745	-1.09029625128128	0.275743126687706	0.541044346020855
cg00009053	-0.0103634859422763	0.0158400055251324	1637	966	745	-0.654260247942032	0.513036054614715	0.739727341957972
cg00009085	0.025322498756429	0.0282789264251794	1637	966	745	0.895454741658156	0.370675696476922	0.629343247225757
cg00009088	0.0607053483388057	0.0493013193923069	1637	966	745	1.23131285505268	0.218382739252687	0.479489324887557
cg00009163	-0.00945422454875467	0.0250416276412413	1637	966	745	-0.377540337401409	0.705821034861691	0.86029652378358
cg00009167	-0.0169720115911944	0.0140004156705299	1637	966	745	-1.21225054959758	0.225591415648163	0.487621596064682
cg00009196	0.0611550614145139	0.0434720307776298	1637	966	745	1.40676799129393	0.159686010359441	0.407364787444535
cg00009200	0.00116860265578283	0.0255030000910384	1637	966	745	0.0458221641223095	0.963457581879117	0.984941787536
cg00009214	-0.017913975649824	0.0234853671052904	1637	966	745	-0.762771796136354	0.445709401859969	0.690038488508814
cg00009292	-0.0264800922410944	0.0360542787017633	1637	966	745	-0.734450755765621	0.462779250250516	0.703169354486351
cg00009293	-0.0702692133449955	0.034918574399227	1637	966	745	-2.01237348757718	0.044344098871688	0.213782168250366
cg00009304	-0.0181397988928647	0.0282030063703154	1637	966	745	-0.643186710476279	0.5201930386264	0.744838524388838
cg00009306	-0.0032648873485136	0.0256298695418731	1637	966	745	-0.12738603070841	0.898650517448706	0.957140754943675
cg00009349	0.00684435556390577	0.0186965956574862	1637	966	745	0.366074963019551	0.714356441593959	0.86501219410066
cg00009364	-0.0233911568709106	0.0301791621609126	1637	966	745	-0.775076416839906	0.438406448100155	0.684411907852642
cg00009407	0.000971534552419758	0.0275628465256446	1637	966	745	0.035247975985203	0.971886304035108	0.988554513414456
cg00009412	-0.0830797837213603	0.0323885701136014	1637	966	745	-2.56509575538413	0.0104031576809698	0.115978603194225
cg00009421	-0.0568828639701157	0.0302250701539701	1637	966	745	-1.88197624291185	0.0600165121891303	0.247260022899742
cg00009436	-0.0107686087983011	0.0216727416399273	1637	966	745	-0.496873398724151	0.619345050761882	0.810074488650498
cg00009523	0.022047242228365	0.171447587563634	1637	966	745	0.128594648321791	0.897694197376812	0.956730649699052
cg00009528	-0.0346250117854828	0.0201577005974539	1637	966	745	-1.71770642281771	0.0860392953743579	0.296600874428367
cg00009553	-0.04082365395166	0.0207148968569958	1637	966	745	-1.97073894374102	0.0489219986992842	0.224104589307768
cg00009556	-0.0669662223923336	0.0274528844034737	1637	966	745	-2.43931462385279	0.0148207290246334	0.132620870884005
cg00009585	-0.0191714256948723	0.020428952931373	1637	966	745	-0.93844387224714	0.348154786186222	0.609622328771512
cg00009602	-0.0173711162136512	0.0324324414150209	1637	966	745	-0.535609268243553	0.59230137971427	0.793173214053452
cg00009629	-0.0726742239581059	0.0352949800011868	1637	966	745	-2.05905270255607	0.0396470717726344	0.20303592382372
cg00009644	-0.0250776147924849	0.0191745799769292	1637	966	745	-1.30785732061188	0.19110533711815	0.447403415694499
cg00009733	0.0252612291984438	0.0233067656083593	1637	966	745	1.0838582076521	0.278587278403989	0.543837383699267
cg00009737	-0.122767734993947	0.0443381631631875	1637	966	745	-2.76889537670059	0.00568810303555748	0.0941990495567949
cg00009750	-0.0620901981952193	0.0299954561716034	1637	966	745	-2.06998679533336	0.0386100982983769	0.200591959489446
cg00009786	-0.00560504457636449	0.0256616651291437	1637	966	745	-0.218420922732676	0.827128390323572	0.92411714412802
cg00009817	-0.0105403295315752	0.0184367000493639	1637	966	745	-0.571703694443893	0.567601219458651	0.777367132851624
cg00009834	-0.0535123401645955	0.0327015020974557	1637	966	745	-1.63638783335151	0.101950666859782	0.323352687556461
cg00009871	-0.0471996732827354	0.0248800287253627	1637	966	745	-1.89709078730363	0.057991807262609	0.243157627087134
cg00009916	0.00420632001852859	0.0472814125645519	1637	966	745	0.088963501519457	0.929121798791101	0.970801774697884
cg00009919	-0.122190857167828	0.0381612824912113	1637	966	745	-3.2019588753593	0.00139118172573646	0.0644894880199882
cg00009922	-0.0399067442880602	0.0222481652220951	1637	966	745	-1.7937094537768	0.0730440576711559	0.272851253037171
cg00009944	-0.125622626753663	0.0443224937752254	1637	966	745	-2.83428607132845	0.00464918712821118	0.0884068332933507
cg00009945	-0.027437712374357	0.0236219090604426	1637	966	745	-1.16153661857518	0.245593072478828	0.509688712569801
cg00010046	-0.0199060917240841	0.022805005109639	1637	966	745	-0.872882581186985	0.382855097683072	0.639646288393609
cg00010078	-0.0235191373029317	0.0207315295763517	1637	966	745	-1.13446223137148	0.25676679962215	0.521558132810443
cg00010096	-0.0481392097482323	0.0223408545416155	1637	966	745	-2.15476134355384	0.0313259826031687	0.182412408226498
cg00010108	-0.0165756029272241	0.0256181316618919	1637	966	745	-0.647026221349354	0.517705686538856	0.743060879497453
cg00010168	-0.0362817808701142	0.0375064999967507	1637	966	745	-0.96734648322977	0.333513743941778	0.596358917669502
cg00010187	-0.0181515020255014	0.0319916309518305	1637	966	745	-0.567382827491101	0.57053191184892	0.779237987692663
cg00010201	-0.0101142445611597	0.0265005575753903	1637	966	745	-0.38166157570029	0.702761938038756	0.858520451886034
cg00010266	-0.0248924841786293	0.0298756397608525	1637	966	745	-0.833203385028331	0.404851581570543	0.657772531897604
cg00010288	0.0507058741304401	0.0204894560415581	1637	966	745	2.47473012595333	0.0134343441574375	0.127660311054226
cg00010312	-0.0192452208429279	0.0229468879325673	1637	966	745	-0.838685441768083	0.40176829674542	0.655351079171799
cg00010445	-0.0209643405170583	0.0222709779601592	1637	966	745	-0.941330037439832	0.346674640926735	0.608271698776445
cg00010506	-0.0725356219675836	0.0397787057512788	1637	966	745	-1.82347868281893	0.0684131984852066	0.263963159068859
cg00010529	0.0118205768152694	0.0244718828194185	1637	966	745	0.483026864033924	0.629141252920307	0.816043631949179
cg00010533	-0.00894082277557325	0.0192025600813633	1637	966	745	-0.465605770152002	0.641559648975433	0.823499329033197
cg00010572	-0.010645688870456	0.024155848129657	1637	966	745	-0.440708552782543	0.659482194809612	0.834149584862569
cg00010583	-0.0306702495119996	0.0228851455777721	1637	966	745	-1.34018153425202	0.180372311865431	0.434212916170268
cg00010654	-0.0165178895273461	0.0150712561272641	1637	966	745	-1.09598625276263	0.273245999572771	0.538518206811246
cg00010659	-0.0317293164225864	0.0214222426295949	1637	966	745	-1.48113887846421	0.138762013451772	0.378709107855135
cg00010664	-0.016361230573659	0.0229767206114512	1637	966	745	-0.712078579460329	0.476517586547533	0.713292758506267
cg00010672	0.0514310497092881	0.0317036489814205	1637	966	745	1.62224385399386	0.104943703911366	0.328082815816834
cg00010734	0.000141780210913835	0.0300900259277032	1637	966	745	0.00471186735612951	0.996241061806533	0.998512128584661
cg00010738	-0.00995565119629653	0.0238954616854644	1637	966	745	-0.416633556921504	0.677001082519104	0.844158719498746
cg00010742	-0.0607818720950978	0.0397058620280696	1637	966	745	-1.53080348821362	0.126011178207656	0.360228410102186
cg00010743	0.00627789005751003	0.0324209486875464	1637	966	745	0.193636840118794	0.846484272983125	0.933430528086014
cg00010789	-0.000688255957288463	0.0239398275317691	1637	966	745	-0.0287494116812295	0.977067952154744	0.99064770052249
cg00010810	-0.0334355009122813	0.0225040550468703	1637	966	745	-1.48575449369652	0.137536619555065	0.377006835216377
cg00010848	0.00797436516327606	0.0216491223981957	1637	966	745	0.368345885648495	0.712662968033537	0.864023426723806
cg00010853	0.0233397862731962	0.0240130219029016	1637	966	745	0.97196372732979	0.331212186056111	0.594200357143569
cg00010890	-0.0269510842625217	0.0234630680555451	1637	966	745	-1.14865985124875	0.250864079070823	0.515275619490378
cg00010900	0.00945766743960811	0.0162982237657803	1637	966	745	0.580288231130155	0.56180012725197	0.773492400916521
cg00010940	-0.0259824990068182	0.0216112034829606	1637	966	745	-1.20226987947729	0.229432861053723	0.491853447535458
cg00010946	0.00339134630183649	0.0152353901544969	1637	966	745	0.222596616656745	0.823877238820475	0.922484025296875
cg00010947	-0.0143407728400607	0.0683827788548647	1637	966	745	-0.209713221372555	0.833917601289361	0.927453920754897
cg00010954	-0.0181106066690871	0.0226164957692899	1637	966	745	-0.800769794482431	0.423381130015951	0.672663716748737
cg00010992	-0.0392507536760813	0.0276742425372767	1637	966	745	-1.41831356804839	0.156289574624694	0.40287739901432
cg00011093	-0.0214177531321417	0.0278453307926556	1637	966	745	-0.769168565158178	0.441904209760481	0.687095331293616
cg00011113	-0.0735684328790953	0.0459192099886125	1637	966	745	-1.60212758227634	0.109320328858178	0.335007754478892
cg00011122	-0.0284151902296586	0.0266048752629937	1637	966	745	-1.06804448240293	0.285657920482499	0.550921060449425
cg00011173	0.00486481416392016	0.0173312895334142	1637	966	745	0.280695452842152	0.778979466559303	0.89980556532163
cg00011203	0.0270685638237599	0.025845030623578	1637	966	745	1.04734113950191	0.295096879250918	0.560213848800843
cg00011225	-0.0231916572544199	0.0446231781116569	1637	966	745	-0.519722221406761	0.603327463156427	0.800044907907354
cg00011239	0.0263967664549761	0.0286433029386404	1637	966	745	0.921568525512687	0.356889476208799	0.617260653296001
cg00011247	0.00978425269454317	0.020618921087858	1637	966	745	0.474527869467666	0.635186821939479	0.81964862050532
cg00011274	-0.0884870185341229	0.0409915063169742	1637	966	745	-2.15866716021317	0.0310209399990869	0.181633458349026
cg00011284	-0.083911507650937	0.0313200300230121	1637	966	745	-2.6791643427316	0.00745453653928295	0.103252217647378
cg00011345	-0.00089277611186116	0.0268947002939617	1637	966	745	-0.0331952430070992	0.973522938376172	0.98918622489384
cg00011346	-0.0213455847303048	0.0251880958560151	1637	966	745	-0.84744733592902	0.396869710062411	0.651412095878815
cg00011350	-0.0236976835789776	0.0174879501347214	1637	966	745	-1.35508641072387	0.175576983419315	0.4281135880504
cg00011459	-0.00551634793734981	0.021058357209374	1637	966	745	-0.26195528371483	0.793388873947266	0.907231716991611
cg00011460	-0.106067720033653	0.0417938642806796	1637	966	745	-2.53787779281002	0.0112447416964218	0.11940251515611
cg00011461	-0.113547244088569	0.0424796874550607	1637	966	745	-2.67297738969221	0.00759280717331071	0.10386065687109
cg00011482	-0.00522937212343599	0.0192051441282158	1637	966	745	-0.272290178533631	0.785433246627645	0.903096992012394
cg00011513	-0.0560356521879534	0.0247204658933908	1637	966	745	-2.26677168745978	0.0235341558044798	0.160541518251721
cg00011564	-0.0529591127479244	0.0248982508915035	1637	966	745	-2.12702141121073	0.0335674702034526	0.188255066114014
cg00011574	-0.0470437123023841	0.0208492291176822	1637	966	745	-2.25637658048884	0.0241785000736492	0.162385400156472
cg00011578	0.00639757450648111	0.0101070595449902	1637	966	745	0.632980787142216	0.526834600529513	0.749480989317547
cg00011605	-0.0797437304769815	0.0268634497635664	1637	966	745	-2.96848435993258	0.00303620267989141	0.0781788273407557
cg00011616	-0.0455450763009526	0.0220047531084707	1637	966	745	-2.06978356341659	0.0386291600335481	0.200636699273689
cg00011717	-0.0884974085129688	0.0334320196302964	1637	966	745	-2.64708532393813	0.00819676268275637	0.106665082998218
cg00011740	-0.06765255717813	0.0397122165374294	1637	966	745	-1.70357041426702	0.0886511709774953	0.301166743400818
cg00011754	-0.123265863390993	0.0430227063901798	1637	966	745	-2.86513503527823	0.00422152502326968	0.085927213395242
cg00011762	-0.0475545837191588	0.0264084839859951	1637	966	745	-1.80073130075842	0.0719292388916936	0.270752621817409
cg00011777	-0.0184953429796454	0.0251321440200109	1637	966	745	-0.735923802001092	0.461882503880396	0.702455575777964
cg00011794	-0.0112031062806902	0.0179080277958113	1637	966	745	-0.625591293939728	0.531670253910184	0.752884027777358
cg00011810	-0.0316954733831491	0.0224191282560287	1637	966	745	-1.41376921623284	0.157619811120612	0.404575479380319
cg00011855	-0.0222148219010445	0.0260758135409042	1637	966	745	-0.851932073612845	0.394376406612821	0.649390495351613
cg00011856	0.0175937678122757	0.0233911039584877	1637	966	745	0.752156368656198	0.45206516146543	0.69488817223839
cg00011861	0.0023996084329204	0.0150052866327261	1637	966	745	0.1599175338435	0.87296576536605	0.945501724815231
cg00011905	0.00277463717259863	0.0289921020242295	1637	966	745	0.0957032080764544	0.92376800665283	0.968331245799346
cg00011918	-0.069493744975035	0.0247760051554531	1637	966	745	-2.80488095393133	0.00509299937229384	0.0910442316912697
cg00011924	-0.028305342291503	0.0236124782118672	1637	966	745	-1.19874508882669	0.230800581043372	0.493342406725432
cg00011943	0.0619162131879611	0.0630431287274628	1637	966	745	0.982124688887613	0.326183550164507	0.589684670325059
cg00012036	0.0116943259920175	0.0197458050499143	1637	966	745	0.592243565783012	0.553769289642571	0.767946007505332
cg00012100	0.026669507528101	0.0162466199992583	1637	966	745	1.64154190405873	0.100877061287696	0.3215901569568
cg00012126	-0.0221659669537756	0.0333249470222685	1637	966	745	-0.6651463523397	0.506050585992782	0.734812952996079
cg00012148	-0.0343217167367705	0.02607094869426	1637	966	745	-1.31647364042134	0.188199405889646	0.443919535528965
cg00012168	-0.0714193279833692	0.0384159650917322	1637	966	745	-1.85910539570799	0.0631915237939132	0.253664890880263
cg00012194	-0.0255096193349462	0.0209563886374735	1637	966	745	-1.2172717244483	0.223676296391222	0.485554763451739
cg00012199	-0.0283675354111305	0.0252675414788867	1637	966	745	-1.12268680492062	0.261735165034854	0.52665932181833
cg00012203	0.00296446196894253	0.0515448508197351	1637	966	745	0.0575122814752142	0.954144142089815	0.981147306200004
cg00012238	0.00884769358253515	0.0280840170487273	1637	966	745	0.315043733493821	0.752768601158737	0.886072907439184
cg00012317	-0.0546592345681092	0.0439377213879227	1637	966	745	-1.24401614015272	0.213671721785376	0.474078589786687
cg00012362	0.0391888219851126	0.0462653884034583	1637	966	745	0.84704405036797	0.397094383432845	0.651599235734079
cg00012386	-0.0135710070323914	0.0285970519785796	1637	966	745	-0.474559651902464	0.635164168475448	0.819640987907262
cg00012397	-0.0115110268615337	0.0175850413908591	1637	966	745	-0.654591968576048	0.512822453671105	0.739571580161627
cg00012469	-0.00588131472911263	0.0195478164890134	1637	966	745	-0.300868116519211	0.763553271397416	0.8917966925289
cg00012521	-0.0385014844762878	0.0210444999582247	1637	966	745	-1.8295271711239	0.0675024688024921	0.262215944175821
cg00012522	-0.0460720014044972	0.0217732423724476	1637	966	745	-2.11599175797528	0.0344961243174526	0.190565917896413
cg00012525	-0.039225015997805	0.0256357930476042	1637	966	745	-1.53008787069572	0.126188185679096	0.360494261436167
cg00012529	-0.0976579691952091	0.0406874088234533	1637	966	745	-2.40020124208343	0.0164971352144085	0.13843958585165
cg00012532	-0.0121240383236709	0.0228192154232553	1637	966	745	-0.531308289912334	0.595277243104859	0.795036306194027
cg00012536	-0.0348515184199017	0.0217649713550307	1637	966	745	-1.60126645017827	0.109510858602973	0.335329525373306
cg00012576	-0.0284344284482584	0.0281887895049346	1637	966	745	-1.0087140649754	0.313260857421396	0.577703184565166
cg00012587	-0.0414197440621603	0.0265551080530901	1637	966	745	-1.55976560062766	0.119008575367277	0.349774208833824
cg00012667	-0.044515967069161	0.031036567440708	1637	966	745	-1.43430703650473	0.151675656682668	0.396570150412996
cg00012668	-0.0530696511565919	0.0274363857315524	1637	966	745	-1.93427996223135	0.0532508646304406	0.233534635320202
cg00012692	0.0238428461576145	0.023510419181749	1637	966	745	1.01413955971162	0.310666029132285	0.575208542113014
cg00012698	-0.129920717189224	0.0375962105377601	1637	966	745	-3.45568649954061	0.000562911339666134	0.0528976264091638
cg00012701	0.00871768493154512	0.0249511718027938	1637	966	745	0.349389800224492	0.726841628156686	0.87186417304947
cg00012708	0.00760274244991848	0.0294234962133522	1637	966	745	0.258390178882563	0.796138277489858	0.908640268696652
cg00012722	0.0061845521781848	0.0405314186635051	1637	966	745	0.152586620012722	0.878743081276265	0.948058101816593
cg00012761	-0.0231509052921475	0.0251753006390793	1637	966	745	-0.919588036863825	0.357923562461361	0.618128879364265
cg00012762	0.0245301214737662	0.0243427516578272	1637	966	745	1.00769715020605	0.313748797494297	0.57817546558847
cg00012824	-0.0149483629402485	0.0197937981173207	1637	966	745	-0.755204375211236	0.450235003476856	0.693521348948536
cg00012840	-0.039505889995808	0.0214900516247792	1637	966	745	-1.83833388051313	0.0661943033182267	0.259593912675037
cg00012920	-0.107211125972984	0.030981582351787	1637	966	745	-3.46047935046158	0.000553057391379583	0.0526609514759452
cg00012992	-0.0564796549731469	0.0404905370779552	1637	966	745	-1.39488530034581	0.163239660712667	0.412098548336675
cg00013006	-0.0779490766996417	0.0351153825003061	1637	966	745	-2.21979859393421	0.0265690022314187	0.169379120194416
cg00013015	-0.0290943211966874	0.0245945905549015	1637	966	745	-1.18295611109042	0.236998315318429	0.500245383996667
cg00013255	-0.0864909574300838	0.0243788255840433	1637	966	745	-3.5477901563353	0.000399432710480928	0.0487537126098382
cg00013301	-0.0360703105816304	0.0289584571163084	1637	966	745	-1.2455881346426	0.213093889498246	0.473364105268166
cg00013302	-0.0523872157988734	0.0305863098175977	1637	966	745	-1.71276679374812	0.0869448137722169	0.298184540351801
cg00013349	-0.0604828272669819	0.0250922548851555	1637	966	745	-2.41041817659693	0.016043879289587	0.136802432943345
cg00013369	-0.123349315743679	0.0466426113965049	1637	966	745	-2.64456281607171	0.00825784381489348	0.106870309422493
cg00013374	0.0211397762025734	0.0236607203311883	1637	966	745	0.893454464051464	0.371745174571088	0.630280432644785
cg00013386	0.0316663628787876	0.0277090507553674	1637	966	745	1.14281658936489	0.25328185906136	0.517809978496737
cg00013409	0.041964702753229	0.0308725516105161	1637	966	745	1.35928844763627	0.174242422220934	0.426357511889211
cg00013410	-0.0368359695466241	0.0497741637049711	1637	966	745	-0.740062048354321	0.459368466687506	0.700594166719495
cg00013423	-0.0158921221018688	0.0179390537797115	1637	966	745	-0.885895225970184	0.375804103463637	0.633795875293218
cg00013441	-0.0163972739466879	0.0105328146094518	1637	966	745	-1.55677988787286	0.119716049960774	0.350772023568511
cg00013451	-0.0331299143540241	0.0385534297345504	1637	966	745	-0.859324697754038	0.390287218735726	0.645986220536868
cg00013475	-0.0031091677761031	0.0233549372361517	1637	966	745	-0.133126787910624	0.894109472309809	0.955128190436003
cg00013530	0.00856786349618543	0.0173868155122344	1637	966	745	0.492779341343822	0.622234597667332	0.811914392826476
cg00013569	-0.0122281523955575	0.0151928587869726	1637	966	745	-0.804861847728277	0.421016284915212	0.670699370413947
cg00013618	-0.106382938532336	0.0391848449745175	1637	966	745	-2.7149000742894	0.00669921600335027	0.0995519164661251
cg00013660	-0.00397416969393248	0.025301702475578	1637	966	745	-0.157071236521277	0.875208075743417	0.946469721801341
cg00013677	-0.0546045538597108	0.0303631846579952	1637	966	745	-1.7983803238944	0.0723009263838041	0.271430110758312
cg00013684	-0.0487670062649126	0.0243404590886147	1637	966	745	-2.00353683089419	0.0452842458756052	0.215944976311947
cg00013688	-0.0325144833318919	0.0310671330820436	1637	966	745	-1.04658782791531	0.295444223470398	0.560544583004211
cg00013702	-0.0674737463246844	0.0224160687377391	1637	966	745	-3.01006153728853	0.00265188067224553	0.0751203082002136
cg00013733	0.00848287845507967	0.0279837095347254	1637	966	745	0.303136310236252	0.761824501221631	0.890966052300406
cg00013759	-0.0496226703236678	0.0267981019724171	1637	966	745	-1.85172331886578	0.0642455235800439	0.255742683548758
cg00013804	-0.0594868455897036	0.0235179345813326	1637	966	745	-2.52942474110466	0.0115181538617236	0.120544996763414
cg00013809	-0.0541408501549155	0.0321108995880658	1637	966	745	-1.68605834310034	0.0919751227002931	0.306805918706538
cg00013831	-0.0122274662246322	0.0240423708016847	1637	966	745	-0.508579886962536	0.611115261340334	0.804900787908294
cg00013899	0.0238540404149217	0.022400634078249	1637	966	745	1.06488237482903	0.287086203184724	0.552331530209104
cg00013936	0.0308612261965218	0.042205565912769	1637	966	745	0.731212235379242	0.464754177006658	0.704609071998561
cg00013949	-0.0100622530905547	0.027981347537723	1637	966	745	-0.359605736535359	0.719188375772582	0.867709244119994
cg00013991	-0.00811394442616459	0.0188977058963767	1637	966	745	-0.429361345268914	0.667716781907789	0.838831229086728
cg00013993	-0.0262717380035658	0.023181893873012	1637	966	745	-1.1332869586704	0.25725971395863	0.522094199783844
cg00014020	0.00354150115661983	0.0217245135480817	1637	966	745	0.163018663169677	0.870523861398608	0.944367355287984
cg00014085	-0.0206623104064943	0.0310629409664969	1637	966	745	-0.665175600365068	0.506031885624834	0.734810910475248
cg00014104	-0.0212907763855847	0.0308784746856147	1637	966	745	-0.689502205091218	0.490605008952571	0.723609073411839
cg00014112	-0.00730687803074256	0.0328605241945182	1637	966	745	-0.222360361249547	0.824061104648799	0.922574611706633
cg00014118	0.00421537849065823	0.0133651950656834	1637	966	745	0.315399698241717	0.752498397377028	0.885911831272611
cg00014176	-0.057314847689988	0.029135682387051	1637	966	745	-1.9671702529082	0.0493322333780607	0.22500712279958
cg00014194	0.0329503877618849	0.0231548432592886	1637	966	745	1.42304516566601	0.154913602646406	0.400893267706952
cg00014203	-0.00206525898045429	0.023329471275048	1637	966	745	-0.0885257516600123	0.9294696460147	0.970942732795357
cg00014260	-0.053563982967828	0.0243530116875041	1637	966	745	-2.1994808549824	0.0279831220153947	0.173374286997831
cg00014272	-0.0426254138755489	0.0271670955689736	1637	966	745	-1.56900886836904	0.116839134058715	0.346481142098236
cg00014278	-0.0552964443218669	0.0182200935788853	1637	966	745	-3.03491549494281	0.00244394416064705	0.0736447804070528
cg00014285	0.013448567243118	0.0264349460449504	1637	966	745	0.508741997061384	0.611001637325806	0.80482404151106
cg00014289	-0.0101082996485066	0.0233000261557686	1637	966	745	-0.433832115935371	0.664467524139896	0.837004890242367
cg00014301	0.022299951370618	0.0174244477136633	1637	966	745	1.27980821757304	0.200793935045864	0.458992735453381
cg00014327	0.0154572174884458	0.0261238900312146	1637	966	745	0.591688966305417	0.554140586468113	0.768204242099273
cg00014333	-0.0572874783248164	0.0212705180292267	1637	966	745	-2.69328082400723	0.00714747786283497	0.101748469017948
cg00014340	-0.0129492665845783	0.0231178384687165	1637	966	745	-0.56014175382796	0.575459394938789	0.782434982094868
cg00014377	0.00369778754874765	0.0197485917143193	1637	966	745	0.187243100786091	0.851493236452346	0.9357819311028
cg00014380	0.0038194284384797	0.0241120377122399	1637	966	745	0.158403386891721	0.874158482944325	0.94602768090617
cg00014434	0.0250865239304384	0.0158752514711891	1637	966	745	1.58022844400079	0.114247747799224	0.342632339922806
cg00014445	-0.0365673041669668	0.0251166571698852	1637	966	745	-1.45589852660851	0.145612422680288	0.388283333714601
cg00014467	0.0371481072691784	0.0297060835656861	1637	966	745	1.25052187330708	0.211287685033812	0.471332843303724
cg00014484	-0.043259014928044	0.0384359781899788	1637	966	745	-1.12548234662394	0.260549674358372	0.525495148441701
cg00014502	-0.0185139395354465	0.0204059665303885	1637	966	745	-0.907280696941043	0.364391912414656	0.623867568608717
cg00014638	-0.0354413990949775	0.0288207662430448	1637	966	745	-1.22971744734686	0.218979636191071	0.480140909885878
cg00014665	-0.0147795882030118	0.0180918216501365	1637	966	745	-0.816920954054415	0.414092471233994	0.665116978293796
cg00014667	-0.0822457698115401	0.0257818008693993	1637	966	745	-3.19007078784627	0.00144932465298185	0.0649834627095624
cg00014733	-0.00565309141902398	0.0253266962354722	1637	966	745	-0.223206823600875	0.82340238990552	0.922213568357428
cg00014786	0.00200889058364964	0.0230377399504414	1637	966	745	0.0871999852403558	0.930523215899348	0.971379229940968
cg00014806	-0.00142036799672734	0.0310762280955636	1637	966	745	-0.0457059329195136	0.963550209691877	0.984991215989633
cg00014825	-0.130712997575221	0.0400221433986722	1637	966	745	-3.26601692151143	0.00111326796959453	0.0612495541907167
cg00014830	-0.0042475186777589	0.0203867870411545	1637	966	745	-0.208346644774603	0.834984232012086	0.927986153059967
cg00014837	-0.0574655312856879	0.033083058189677	1637	966	745	-1.73700783513476	0.0825738849108315	0.29047361955061
cg00014848	-0.070133765299951	0.025902837255458	1637	966	745	-2.7075707810801	0.00684826764890947	0.100291627334491
cg00014893	-0.127163413942216	0.0429849874371412	1637	966	745	-2.95832153326024	0.00313757124018164	0.0789209904959493
cg00014900	-0.090079094926293	0.0346877757816122	1637	966	745	-2.59685416249846	0.00949245429014354	0.112213263234904
cg00014931	-0.0750229879452249	0.0223636588148176	1637	966	745	-3.35468308501991	0.000812714754426233	0.0574986868205174
cg00014986	-0.0231093071948107	0.0408920144803916	1637	966	745	-0.565130074623544	0.572062731540679	0.780232344180302
cg00014991	-0.0395654064755774	0.0255945366677872	1637	966	745	-1.54585359325428	0.122333216997738	0.354646623528243
cg00014996	0.0150764705902532	0.0382945550170925	1637	966	745	0.393697500428559	0.693855659002149	0.853599514008292
cg00014998	0.000306727042403175	0.0341741196523508	1637	966	745	0.00897541898733522	0.992839841542949	0.997039750482465
cg00015002	-0.0123255712012682	0.0190398352603217	1637	966	745	-0.647357029761402	0.517491667347759	0.742898989852118
cg00015024	0.00786000867339673	0.0218569165785245	1637	966	745	0.359611962884078	0.719183719804739	0.867706569743011
cg00015058	-0.0648170882515122	0.0342374712914797	1637	966	745	-1.89316225195762	0.0585125200024678	0.244213686574816
cg00015081	-0.0799805871843193	0.0450092890786663	1637	966	745	-1.77697957069553	0.0757572539576164	0.277904625270437
cg00015121	-0.0303333435983727	0.0302143742204954	1637	966	745	-1.00393750924673	0.315557107088362	0.579835535277674
cg00015159	-0.0461392012802936	0.0242448632965181	1637	966	745	-1.90305058502516	0.0572092215768938	0.241582858298286
cg00015189	-0.0435592404517865	0.0269633118494442	1637	966	745	-1.61550037677158	0.106395075746852	0.330477374546718
cg00015193	-0.00969424566293564	0.0211274952598299	1637	966	745	-0.458845004753947	0.64640638795145	0.826385749634192
cg00015219	-0.0258944940064927	0.0325126009465009	1637	966	745	-0.796444862996406	0.425888996674029	0.674580095206098
cg00015289	-0.0678496576167827	0.0378551972024546	1637	966	745	-1.7923472239205	0.073261961637116	0.273271641964193
cg00015319	-0.0183470496659009	0.0180866450604603	1637	966	745	-1.01439761794242	0.310542963446583	0.57507187803204
cg00015343	-0.0157401213895896	0.0272334220962265	1637	966	745	-0.577970749837224	0.563363360059549	0.774521219721013
cg00015373	0.0178561133533508	0.0243215927907521	1637	966	745	0.73416710439048	0.462952040215584	0.703290791911161
cg00015383	0.00903714776353237	0.0256235789790046	1637	966	745	0.352688739185779	0.724367206193365	0.870455576043526
cg00015530	-0.00172768265959342	0.0147325735567967	1637	966	745	-0.117269576352895	0.906660818832588	0.960760365157803
cg00015603	-0.00245332021259113	0.0272526649702887	1637	966	745	-0.0900212957252357	0.928281304565533	0.970386401952595
cg00015629	0.0218405357899177	0.0119776978422004	1637	966	745	1.8234335243429	0.0684200358979258	0.263971330495059
cg00015639	-0.107203351361104	0.0336972039758432	1637	966	745	-3.18137230133264	0.00149327905288917	0.0655195826107018
cg00015664	0.0365770406176593	0.0231646616100101	1637	966	745	1.57900172398173	0.114528859376135	0.343053691119984
cg00015699	-0.0221684329080801	0.0220483751841925	1637	966	745	-1.0054451959786	0.314831119667036	0.579136784965978
cg00015770	-0.00339247734071457	0.0312435615137585	1637	966	745	-0.10858164614878	0.913547626056486	0.963836648008384
cg00015791	-0.0370985848567395	0.0165293734694598	1637	966	745	-2.24440357193719	0.0249395711147605	0.164700960568883
cg00015798	-0.0270260964040299	0.0241384009932891	1637	966	745	-1.11963076641007	0.263035386207951	0.527955390404598
cg00015801	-0.075868394732861	0.0450546489595774	1637	966	745	-1.68391933984281	0.092387905279317	0.307530830429057
cg00015838	-0.0329019900968913	0.0186847458271281	1637	966	745	-1.76090113300452	0.0784418266061906	0.282888374387074
cg00015930	-0.0755892521488709	0.0267470628384379	1637	966	745	-2.82607673991936	0.0047694241134024	0.0890791067908619
cg00015991	-0.0267167296924473	0.0260139806230418	1637	966	745	-1.02701428434152	0.304565465090952	0.569414541878842
cg00016012	0.00893539758575755	0.030770891701553	1637	966	745	0.290384746481253	0.771558692292081	0.895951504320893
cg00016048	-0.0624228898646785	0.0349510008822799	1637	966	745	-1.78601151008316	0.0742824352316648	0.275157451499436
cg00016066	-0.0224544109030863	0.0255176213257279	1637	966	745	-0.879957054635298	0.37901173325607	0.636501230201463
cg00016127	-0.063010774830959	0.0228430476558764	1637	966	745	-2.7584224215699	0.00587272055914438	0.0951425094899376
cg00016156	-0.00682443411178868	0.0280331826956288	1637	966	745	-0.24344128834336	0.807694064008931	0.914382813088603
cg00016223	0.0183579705667527	0.0225458246849133	1637	966	745	0.814251455571598	0.415619342086351	0.666351063073202
cg00016226	-0.0597167888052532	0.0183795759266338	1637	966	745	-3.24908414881965	0.00118125047762962	0.0621220562793205
cg00016238	-0.0518901884504817	0.0277061798428284	1637	966	745	-1.87287416543328	0.0612638652981195	0.249774224788588
cg00016255	-0.0333923198303168	0.0192861824977376	1637	966	745	-1.73141158620862	0.0835667855433299	0.292222138526931
cg00016324	-0.0332424474266861	0.0244562440210093	1637	966	745	-1.3592621744422	0.174250742929023	0.426368674329554
cg00016360	-0.0656810518489536	0.0257441893507271	1637	966	745	-2.55129617616406	0.0108225631629912	0.11764363860912
cg00016406	-0.00171592588633467	0.0161752935033715	1637	966	745	-0.106083137593578	0.915529387422484	0.9647110130252
cg00016418	-0.0123149954221526	0.0238302201562251	1637	966	745	-0.516780597972596	0.605379132975771	0.801322168072426
cg00016439	-0.0125489908137498	0.0229064777497089	1637	966	745	-0.547835898249752	0.583879275235277	0.78783599083594
cg00016481	-0.0419740009578003	0.0225688258216063	1637	966	745	-1.8598220966204	0.0630899607115348	0.253466119226613
cg00016498	0.046720572590367	0.0267343548313338	1637	966	745	1.74758556490799	0.080723309630173	0.287086479190691
cg00016538	-0.0133975231038814	0.0232601670766081	1637	966	745	-0.575985677994324	0.564704036440049	0.775418132388057
cg00016563	-0.0276283271843756	0.0215269850714491	1637	966	745	-1.28342761852976	0.199523952856163	0.457474641045032
cg00016576	0.00308162785916837	0.0202155756775964	1637	966	745	0.152438293537371	0.878860041585553	0.948114506677518
cg00016593	0.00667030723985399	0.0205043631519075	1637	966	745	0.325311602727513	0.744986822453042	0.881784986101908
cg00016625	0.0746278278114624	0.0368992463569052	1637	966	745	2.02247566493988	0.0432895606519617	0.211457252576102
cg00016718	-0.00576621437772852	0.0202324462390531	1637	966	745	-0.284998378821758	0.775681434898598	0.898113796036827
cg00016778	-0.00756218958896687	0.0330006054140054	1637	966	745	-0.229153056257492	0.818778582523063	0.919955833155146
cg00016783	-0.0159112683426063	0.0228927288053423	1637	966	745	-0.695035898861179	0.487131444448115	0.720996106308179
cg00016814	-0.0385256280723997	0.0312254245305997	1637	966	745	-1.23379036959597	0.217458136763037	0.478407813687888
cg00016841	0.0245741665602754	0.0114742937914088	1637	966	745	2.14167137490196	0.0323671575260394	0.185145407673743
cg00016892	-0.0334018837982339	0.0192000815757949	1637	966	745	-1.73967405640312	0.0821042150149371	0.289625309874704
cg00016913	-0.00931132941521587	0.023554116100833	1637	966	745	-0.395316443858683	0.692660872083875	0.852886239591594
cg00016968	-0.0490631938382567	0.0300975202329101	1637	966	745	-1.63014073779436	0.103264134383159	0.325456939528511
cg00017002	-0.0119843246840793	0.0142682170574178	1637	966	745	-0.839931480986889	0.401069456348924	0.654800234942112
cg00017033	-0.0364217156446098	0.0184351814258046	1637	966	745	-1.97566353177455	0.0483606081410533	0.222797697547221
cg00017059	0.00446430219155076	0.0239251129803095	1637	966	745	0.186594821735008	0.852001447757463	0.935979952052165
cg00017121	-0.0166554753410083	0.0287123259266931	1637	966	745	-0.580081021075487	0.561939813156276	0.773567668285127
cg00017157	-0.270111604235837	0.193172998499153	1637	966	745	-1.39828861349388	0.162215817531034	0.410773455648307
cg00017188	0.0069973602779351	0.028045935326083	1637	966	745	0.249496413529397	0.80300811664519	0.912070320783722
cg00017203	-0.0600430523322502	0.0343344355298703	1637	966	745	-1.74877062650451	0.0805180994394621	0.286703695611414
cg00017271	0.00631588367329452	0.0284786326213457	1637	966	745	0.221776226312233	0.824515749275832	0.922783298192757
cg00017362	-0.0295042347177721	0.0230090451611004	1637	966	745	-1.28228853093185	0.19992300310539	0.457964450547925
cg00017363	-0.0318233978750841	0.0154982681469329	1637	966	745	-2.05335186960112	0.0401970504387505	0.20432834094121
cg00017429	-0.0680091233627803	0.0215609081506726	1637	966	745	-3.15427916521497	0.00163818228757989	0.066984265867463
cg00017441	-0.0285450047463312	0.0170840541049412	1637	966	745	-1.67085661114097	0.0949411515696514	0.311764557114969
cg00017461	0.00734002103105648	0.0227744791679899	1637	966	745	0.322291499046576	0.747273026187853	0.883015202055838
cg00017475	-0.039722173888514	0.0279730960473688	1637	966	745	-1.4200134951544	0.155794163327466	0.402161340289425
cg00017489	-0.0107943449277497	0.0381905959689157	1637	966	745	-0.282644055529677	0.77748543810476	0.899015812496323
cg00017507	-0.0131543880098334	0.0214701803943155	1637	966	745	-0.612681764579685	0.54017188250997	0.758761352295572
cg00017546	-0.106175761248603	0.0374398115072335	1637	966	745	-2.83590533643818	0.00462579766021792	0.0882554528595679
cg00017557	-0.0214382996221338	0.020778438309389	1637	966	745	-1.0317570215297	0.302338363811588	0.567297434538124
cg00017562	-0.0391105097199614	0.0245904901040388	1637	966	745	-1.59047296554442	0.111921320291865	0.339060022088051
cg00017578	-0.0376854385348757	0.0230028648447796	1637	966	745	-1.63829326430304	0.101552705119568	0.322700510706881
cg00017595	-0.0620375815164079	0.0275023532282454	1637	966	745	-2.25571902889729	0.0242197685643295	0.162498422180653
cg00017601	-0.0450680884193311	0.0341251366282759	1637	966	745	-1.32067129606707	0.186795586662599	0.442222694382698
cg00017630	-0.0639407993383309	0.0314482119488823	1637	966	745	-2.03320937426471	0.0421924159666247	0.208978728816267
cg00017709	-0.011750170936469	0.0223390582726935	1637	966	745	-0.525992223711239	0.598964857342037	0.797305609044346
cg00017826	0.0510246179998952	0.0343165769815394	1637	966	745	1.4868795925463	0.137239188236318	0.376622879499593
cg00017842	-0.0359336628761525	0.0235227494993501	1637	966	745	-1.5276132102306	0.126801785471275	0.361402839199504
cg00017851	-0.0542565443370853	0.0263605139552225	1637	966	745	-2.05825062550937	0.0397240623331345	0.203226619244216
cg00017853	-0.0411641109273275	0.0261360041597408	1637	966	745	-1.57499634128218	0.115450516170143	0.344378996098442
cg00017887	0.0354447369865052	0.024665107624243	1637	966	745	1.43703962400987	0.150897832392892	0.395510723071539
cg00017931	-0.0249384947599799	0.0353978521691283	1637	966	745	-0.70451999858143	0.481209213781235	0.716665252980064
cg00017970	-0.000460912449923654	0.0224819301308633	1637	966	745	-0.0205014626075592	0.983645843801159	0.993350068004477
cg00018010	0.00951369664164674	0.0196632071327415	1637	966	745	0.483832397096877	0.628569535404311	0.81570848723064
cg00018024	0.0135687809568941	0.0362816532307677	1637	966	745	0.373984638202415	0.708464176956042	0.861735295044802
cg00018034	0.0054045336815934	0.0242328926459342	1637	966	745	0.223024702851567	0.823544105288984	0.922293276825685
cg00018044	-0.0170390032613211	0.0244713463487821	1637	966	745	-0.696283850445733	0.486349931837379	0.720455858911344
cg00018049	-0.0264950755939263	0.0207101408629132	1637	966	745	-1.27932860376495	0.200962664872122	0.45920663662479
cg00018103	0.00776146131639505	0.036213770480632	1637	966	745	0.214323480084629	0.830321501931703	0.925689199691098
cg00018107	-0.048688203077011	0.0225152679831153	1637	966	745	-2.16245274599989	0.0307277261796482	0.180781166347557
cg00018128	-0.0018319512589482	0.0240075226595946	1637	966	745	-0.0763073843529647	0.939183875528968	0.97502353741927
cg00018179	-0.0201998395663901	0.0425786497032375	1637	966	745	-0.474412404037655	0.635269124739923	0.819696910187947
cg00018181	-0.0289993792799161	0.0288846241804974	1637	966	745	-1.00397287839722	0.315540063395401	0.579820808841217
cg00018212	-0.0674994754961497	0.0445124078051293	1637	966	745	-1.51641932720547	0.129606425564393	0.365511730057309
cg00018216	0.0159589952327717	0.0292200442511656	1637	966	745	0.546166018627267	0.585026246349534	0.788584274521618
cg00018229	0.01053048052486	0.0376520720014661	1637	966	745	0.279678646222975	0.779759395404228	0.900183491564233
cg00018232	-0.0106774770113089	0.0277841023824971	1637	966	745	-0.384301672384971	0.700804782338754	0.8573856122721
cg00018245	-0.0618619437669225	0.162169439306554	1637	966	745	-0.381464868050651	0.702907840462269	0.858568782270258
cg00018276	0.0296715870185174	0.047990973188021	1637	966	745	0.618274334681	0.536480527227489	0.756196637492472
cg00018305	-0.0251271535531449	0.0204528773763257	1637	966	745	-1.22853880609628	0.219421359052062	0.48063295056012
cg00018391	-0.0203716195026333	0.0208536211705017	1637	966	745	-0.976886428312499	0.328769718492095	0.591998911772079
cg00018443	-0.0211173155011713	0.025302134762882	1637	966	745	-0.834606079647882	0.404061315867266	0.657182764262543
cg00018446	-0.0399291980720913	0.0208745699730868	1637	966	745	-1.91281535972101	0.0559460144212682	0.239104260432868
cg00018524	-0.0149119208259603	0.0374824406185741	1637	966	745	-0.397837509507607	0.690801839032445	0.851943200715481
cg00018539	-0.0253953823318634	0.0191530243218164	1637	966	745	-1.32592022571269	0.185051103153552	0.440046009204335
cg00018557	-0.00557693413023662	0.0173136129616227	1637	966	745	-0.32211267183796	0.747408467550498	0.883110363592392
cg00018572	-0.0713716918793365	0.0360755377138779	1637	966	745	-1.97839578845364	0.0480514806169793	0.222057234379678
cg00018606	0.00877718774689984	0.0340831283307225	1637	966	745	0.257522949822305	0.796807467872836	0.908951977827666
cg00018635	-0.0516825060299772	0.0244260107947311	1637	966	745	-2.11587993079597	0.0345056511127606	0.190591770557051
cg00018667	0.00706517392065364	0.0181171145828537	1637	966	745	0.389972359469438	0.696607718480615	0.855069132950986
cg00018674	-0.0152988199432633	0.0281462849958659	1637	966	745	-0.543546686374788	0.586827465455383	0.789705265787786
cg00018682	0.00238405601269714	0.0195962324986467	1637	966	745	0.12165889605881	0.903184099224127	0.959243109179955
cg00018696	-0.00116002216874713	0.0212003397249388	1637	966	745	-0.0547171499984289	0.956370482929847	0.982006858323234
cg00018758	-0.0517401349389743	0.0239799643456152	1637	966	745	-2.15764019467506	0.0311008972580213	0.181826216409201
cg00018767	0.012396056475023	0.0196642705102456	1637	966	745	0.63038476146696	0.528530864784692	0.750638375468466
cg00018783	-0.028995436977273	0.0203462546829965	1637	966	745	-1.42509948042205	0.154319072591433	0.400081138754305
cg00018792	-0.0133035705456801	0.0169701658739221	1637	966	745	-0.783938745473526	0.433189466578759	0.680239275627562
cg00018799	-0.0611098081222277	0.0233620509170666	1637	966	745	-2.61577240539209	0.00898442137579898	0.11009635496329
cg00018828	-0.122791631246931	0.0391581090062363	1637	966	745	-3.13579062838237	0.00174438341424037	0.0679677118696379
cg00018845	-0.0156657747494202	0.0187760207496318	1637	966	745	-0.834350097835689	0.404205464778398	0.657307613522261
cg00018850	-0.0552505006213589	0.0213140126112773	1637	966	745	-2.59221487896304	0.00962088906146646	0.112736305650634
cg00018896	-0.00291762947876946	0.0243146928235489	1637	966	745	-0.119994502909933	0.904502227061504	0.95981527452559
cg00019082	-0.0556561942593671	0.0286359208892026	1637	966	745	-1.94357969051216	0.0521173367598698	0.231084624032274
cg00019093	-0.0124835818240848	0.0351267368066926	1637	966	745	-0.355386892121058	0.722345552506468	0.869461874804658
cg00019118	-0.000888576740281929	0.0233642230210918	1637	966	745	-0.0380315125172267	0.969667194035927	0.987614592512425
cg00019137	-0.00460592524360137	0.0158380640027674	1637	966	745	-0.290813652653289	0.77123068184701	0.895822755997419
cg00019141	0.0129991591131993	0.0230623699813656	1637	966	745	0.563652353322864	0.573067951714064	0.780885725523243
cg00019151	-0.0124668997787427	0.0243350370500488	1637	966	745	-0.512302477826623	0.60850844134067	0.803292062944773
cg00019275	0.0098077654537612	0.0256470814230155	1637	966	745	0.382412536225653	0.70220503479443	0.858180829089258
cg00019301	0.0127570074542415	0.0285913643009608	1637	966	745	0.446183935819139	0.655523395716322	0.831771572636188
cg00019308	-0.0435060468547417	0.0229503573163288	1637	966	745	-1.89565880195634	0.0581811634012786	0.243540752888631
cg00019351	-0.0527419188902189	0.0234346844648837	1637	966	745	-2.25059223516542	0.0245436315813612	0.16345013772031
cg00019366	-0.0153799297363993	0.0247899773830274	1637	966	745	-0.620409187905482	0.535074782917736	0.755183514416886
cg00019377	-0.0191366477633543	0.0102564005071265	1637	966	745	-1.86582493049657	0.0622445957248532	0.251737562117927
cg00019458	-0.0359310408755325	0.0338074925028783	1637	966	745	-1.06281295107803	0.28802354260374	0.553272466118527
cg00019511	-0.0507997173756177	0.0252941688665959	1637	966	745	-2.008356852662	0.0447693718132045	0.214773583360622
cg00019553	-0.116550835873048	0.04199647301814	1637	966	745	-2.77525295571141	0.00557860345488982	0.0935828837190511
cg00019576	-0.0421471663948745	0.0170499785757581	1637	966	745	-2.47197767478723	0.0135378264953414	0.128071901623835
cg00019607	-0.0195725326152831	0.0268912632781872	1637	966	745	-0.727839834551741	0.466815725116318	0.706083993016246
cg00019654	0.00764208379850191	0.0394470500199245	1637	966	745	0.193730172335876	0.846411200388785	0.933398334882898
cg00019678	-0.0701727352764545	0.0260150116740081	1637	966	745	-2.69739395683474	0.0070601734413809	0.101333667903404
cg00019746	-0.0768987459323409	0.0309808475656835	1637	966	745	-2.48213822327828	0.013159293888718	0.126631581021276
cg00019759	0.0380926433336809	0.0262100943097466	1637	966	745	1.45335773627932	0.146316122933363	0.389210271454115
cg00019809	-0.0151865878631068	0.0264467943824458	1637	966	745	-0.574231706251211	0.56588990956153	0.776209286005364
cg00019826	-0.0293477574096084	0.0220717135255617	1637	966	745	-1.32965469018163	0.183817317541814	0.4385598753634
cg00019838	-0.018723086926159	0.0245420687436358	1637	966	745	-0.762897664485364	0.445634347847354	0.689984145958347
cg00019841	0.0859921192875968	0.0408708544599774	1637	966	745	2.10399612202393	0.0355309632832203	0.193093042180485
cg00019877	-0.102268300842298	0.0374161653547776	1637	966	745	-2.73326515084047	0.00633847458242703	0.0975268514550959
cg00019891	-0.0103953365208582	0.0270414988490189	1637	966	745	-0.384421609870761	0.700715917383581	0.857341861658502
cg00019997	-0.0355525864096407	0.0258656383428108	1637	966	745	-1.37451030353258	0.16947144083275	0.420119136686382
cg00020049	0.023957249166916	0.0244486735338665	1637	966	745	0.979899753405033	0.327280396264458	0.590662877448846
cg00020052	0.00179352364169253	0.0269502111009258	1637	966	745	0.0665495210770692	0.946948459386158	0.978212212382657
cg00020063	-0.052535708794683	0.0284499320270791	1637	966	745	-1.84660226058461	0.0649852003367965	0.257242807392782
cg00020133	-0.102398675428059	0.0421443175030651	1637	966	745	-2.42971488197933	0.015217627261049	0.133974162788853
cg00020172	-0.0297829649357108	0.0554927013972697	1637	966	745	-0.536700578378694	0.591547386114532	0.792743784768039
cg00020175	-0.0659716109047197	0.0369270977856087	1637	966	745	-1.78653657776567	0.0741974247271555	0.274995896047403
cg00020191	-0.0404893992305185	0.0408875764134951	1637	966	745	-0.990261658481543	0.322192586901166	0.586040185741651
cg00020229	-0.0540508878995292	0.0295328027825685	1637	966	745	-1.83019838304789	0.067402021801589	0.262029345569646
cg00020297	0.00656320543237046	0.0455788311022153	1637	966	745	0.143996791353683	0.885520727330261	0.951130946838739
cg00020340	-0.0506720547013033	0.0227475371803851	1637	966	745	-2.22758421272071	0.0260437302075433	0.167916350135708
cg00020348	-0.102141319484902	0.0351698824111548	1637	966	745	-2.90422692606176	0.00373098811163391	0.0829170041123179
cg00020383	-0.0505419659461531	0.0240812799556079	1637	966	745	-2.09880729094648	0.0359867407250291	0.19423599372649
cg00020390	0.00206115753540991	0.0253879331852932	1637	966	745	0.0811865038546699	0.935303556836581	0.973360811834413
cg00020405	-0.0828082502114454	0.0424837028581496	1637	966	745	-1.94917685230821	0.0514448967225854	0.229603880444292
cg00020419	-0.109348241344924	0.0389020787807983	1637	966	745	-2.81085856519569	0.00499979111342813	0.0904946841649492
cg00020438	0.0426690743245139	0.0659039984657896	1637	966	745	0.647442876271963	0.517436135741395	0.742851099843353
cg00020446	-0.0122537464979221	0.0267533979658053	1637	966	745	-0.458025799697823	0.646994696399307	0.826712477745082
cg00020450	-0.0326054356238675	0.0307131226241472	1637	966	745	-1.06161252383476	0.28856821833015	0.55385898659021
cg00020474	0.00693825555786829	0.0328354406995949	1637	966	745	0.211303865885189	0.832676467934967	0.926845755655675
cg00020590	-0.0364613262728868	0.0342956166596329	1637	966	745	-1.06314829194493	0.287871510843883	0.553108652209506
cg00020617	0.0058252846396553	0.0189003701214154	1637	966	745	0.308210082777948	0.757961693408126	0.88889159872983
cg00020622	-0.0017643336305975	0.0283999252529578	1637	966	745	-0.0621245871206561	0.950471201089227	0.979697811828786
cg00020649	-0.0182457495232127	0.0166965932961944	1637	966	745	-1.0927827730805	0.274649975527133	0.539879561144319
cg00020720	-0.00317249122283006	0.023722415719253	1637	966	745	-0.133733902161376	0.893629434106345	0.954958039332582
cg00020778	-0.0462513438400681	0.0238872175645416	1637	966	745	-1.93623822929984	0.053010476710996	0.233052038038193
cg00020794	0.00569531723291836	0.0135992754192888	1637	966	745	0.418795638541175	0.675420432994974	0.843212478946587
cg00020799	-0.0133740104958688	0.0280765922816097	1637	966	745	-0.476340232522766	0.633895576292311	0.818902141923655
cg00020807	0.00493194543749816	0.029124953149228	1637	966	745	0.169337454801327	0.865552138642899	0.942100077556912
cg00020864	-0.0181788979165489	0.0282187622781447	1637	966	745	-0.644213156387387	0.519527472286477	0.744317275637333
cg00020967	-0.0667933554849288	0.0362617139876148	1637	966	745	-1.84198009801032	0.0656588415587427	0.258532191888696
cg00020991	-0.0414682391119163	0.0215981989129976	1637	966	745	-1.91998598026436	0.0550332757158721	0.237239159682576
cg00021022	-0.0690434499896241	0.0256809205756943	1637	966	745	-2.68851148797876	0.0072499242888846	0.102255615982617
cg00021028	0.00559885248175586	0.0196976758299989	1637	966	745	0.284239243760373	0.776262991288866	0.898418149374066
cg00021030	-0.0399382735641907	0.0274392784533236	1637	966	745	-1.45551471523309	0.14571855691304	0.388435963516519
cg00021101	-0.00359838770753269	0.0206256648765093	1637	966	745	-0.174461658767224	0.861524233460184	0.940258384054746
cg00021108	-0.0334156282769115	0.0220299084016712	1637	966	745	-1.51683010513001	0.129502659541505	0.365361218465045
cg00021123	-0.00141710008199073	0.019156216049336	1637	966	745	-0.0739759918316361	0.941038526615753	0.975794497328481
cg00021152	-0.0567909186341515	0.0232981777824033	1637	966	745	-2.43756911654459	0.0148922099873141	0.13287168160622
cg00021157	-0.0334778770138241	0.016529164086926	1637	966	745	-2.02538233862074	0.0429900990972571	0.210801935108255
cg00021166	-0.0409622861089235	0.0324397807342162	1637	966	745	-1.26271772440552	0.206870479919761	0.466140048135736
cg00021237	0.00767119004078362	0.0211778347631529	1637	966	745	0.362227306359509	0.717228930466041	0.866577355882513
cg00021242	-0.0710406260291657	0.0367209702557309	1637	966	745	-1.93460645332699	0.0532107228792356	0.233455582255553
cg00021256	-0.0584106598657387	0.0281036969034875	1637	966	745	-2.07839773060214	0.037828198751734	0.198671521791279
cg00021264	-0.0455174286809718	0.0267884059479225	1637	966	745	-1.69914659235264	0.0894815656807282	0.302600361486862
cg00021275	0.0566883674129921	0.0267399026233183	1637	966	745	2.1199915426602	0.0341568499792306	0.189734103697827
cg00021325	-0.062451982328786	0.0400752579071497	1637	966	745	-1.55836757117024	0.119339433692822	0.350255604123976
cg00021340	-0.000833799127526271	0.0248702887875397	1637	966	745	-0.0335259125717919	0.973259289368179	0.989103714033712
cg00021350	-0.0871673000186069	0.0474142058835667	1637	966	745	-1.83842159526325	0.0661813799083047	0.259575021087402
cg00021413	-0.0289957383573286	0.0221610536958726	1637	966	745	-1.3084097333661	0.190918045046717	0.447136011658528
cg00021476	-0.0401577701864723	0.0299866332918689	1637	966	745	-1.33918902450984	0.180695055449781	0.43461091637402
cg00021513	-0.0524658883205382	0.0208307255823491	1637	966	745	-2.51867790745586	0.0118742749637563	0.121944290478768
cg00021527	0.0098463847724596	0.0315336710071266	1637	966	745	0.312249873166823	0.754890399870507	0.887217057071199
cg00021532	-0.0450930385212759	0.0573666508874399	1637	966	745	-0.786049696534555	0.431952136029086	0.679261145823967
cg00021539	-0.0153703512767009	0.0279761049358377	1637	966	745	-0.549409980837301	0.582799063773535	0.787131162149797
cg00021540	-0.00283255309194189	0.030601014983097	1637	966	745	-0.0925640242164024	0.926261251733815	0.969452095983801
cg00021550	-0.035463975323243	0.0198706042767929	1637	966	745	-1.78474568912139	0.0744877041517265	0.275512546998418
cg00021558	-0.0105933821535699	0.0267588996950857	1637	966	745	-0.395882576424299	0.692243244269765	0.852648261368119
cg00021576	0.0222013110914289	0.0181370468406845	1637	966	745	1.22408632929301	0.221095803881852	0.482589313194258
cg00021581	-0.062322086025632	0.022901481874132	1637	966	745	-2.72131237481305	0.00657121361482732	0.0988132542608123
cg00021600	-0.0859426094936796	0.0330528735810837	1637	966	745	-2.60015545343885	0.00940199504935078	0.111826970381846
cg00021659	-0.0111177993365607	0.0366210841907056	1637	966	745	-0.303590119797229	0.761478759465454	0.890763867164433
cg00021663	-0.039021924350675	0.0217876352610681	1637	966	745	-1.79101237390377	0.0734760019161891	0.273652766816279
cg00021712	-0.0499925845354835	0.0290485948096185	1637	966	745	-1.72099837748193	0.0854400697780263	0.295574632950348
cg00021762	-0.0983224830876075	0.0355369890332869	1637	966	745	-2.7667645954898	0.00572523433657082	0.094410131103804
cg00021764	0.0113838587876861	0.0240052204784327	1637	966	745	0.47422429624897	0.635403216070483	0.819787374567619
cg00021766	-0.0873793201538267	0.0366160634161781	1637	966	745	-2.38636576413672	0.0171288475906358	0.140503756867772
cg00021783	-0.0143073788847392	0.0393092925716764	1637	966	745	-0.363969380996904	0.71592787643898	0.865806325879693
cg00021853	-0.0693934522530001	0.0234855431283395	1637	966	745	-2.95473057079376	0.00317412108441157	0.0791846051977201
cg00021855	0.062034714809546	0.0924595330260781	1637	966	745	0.670939088477218	0.502353985990955	0.732180637615619
cg00021892	-0.0899122001177662	0.0675744523327695	1637	966	745	-1.33056498445588	0.183517502613833	0.438190408804647
cg00021895	-0.0153428066216751	0.0176181969898591	1637	966	745	-0.87084998711879	0.383963754731146	0.640583289642824
cg00021933	-0.0508740843186398	0.0261034711364761	1637	966	745	-1.94893943616373	0.0514732714289661	0.229664905653945
cg00021944	0.0284773934775587	0.0245608627929172	1637	966	745	1.15946225984256	0.246436901185306	0.51058392547675
cg00021945	0.0158478388484171	0.0256598235403811	1637	966	745	0.617612931884633	0.536916420499893	0.756512148924092
cg00022021	-0.0981213179614344	0.0393132895716495	1637	966	745	-2.49588164792483	0.0126621969338328	0.124913260763748
cg00022024	0.0124354835004014	0.0182666726811042	1637	966	745	0.680774420032452	0.496110516171456	0.727665521856848
cg00022054	0.000369242813905839	0.0157863716322261	1637	966	745	0.0233899734852353	0.981342053487401	0.992382607158464
cg00022059	-0.0343567738425843	0.0242680134112441	1637	966	745	-1.41572255051853	0.157046976790333	0.403835454050172
cg00022076	-0.0931989155183043	0.0388747779311353	1637	966	745	-2.3974134510402	0.0166227493006083	0.13885524929873
cg00022101	-0.0132705722187238	0.0378704688350953	1637	966	745	-0.350420066794253	0.726068552508367	0.871418310805653
cg00022138	-0.0407238199061501	0.0252191131782205	1637	966	745	-1.61479983924731	0.106546758471045	0.330724521580257
cg00022145	-0.00821903633492586	0.0301273879693832	1637	966	745	-0.272809456408183	0.785034098931157	0.902865723247681
cg00022218	0.027528546217002	0.0440166432919529	1637	966	745	0.625412211340403	0.531787723646906	0.752934148173512
cg00022235	-0.0932995078634123	0.0309854503370458	1637	966	745	-3.01107477375808	0.00264309660552483	0.0750574403128762
cg00022259	0.0112991290975473	0.0225615422382	1637	966	745	0.500813684554607	0.616569581807761	0.808317578645619
cg00022308	-0.0333539869755943	0.0190652094412479	1637	966	745	-1.74946868946703	0.0803974185758545	0.286496389220942
cg00022315	-0.0595649219336532	0.031437356125862	1637	966	745	-1.89471791760033	0.0583058593338823	0.243773656851586
cg00022318	0.00328680573243724	0.0143530755734916	1637	966	745	0.228996615785092	0.818900151066866	0.920030570021947
cg00022401	-0.0869755373436065	0.0272942576997483	1637	966	745	-3.18658738773499	0.00146678136957474	0.0652346756389594
cg00022492	0.0740824811896255	0.0361056956004113	1637	966	745	2.05182257141673	0.0403456840468208	0.204709324810226
cg00022510	-0.0268088582002897	0.0212879983196199	1637	966	745	-1.25934142786837	0.208086566871796	0.467589222251575
cg00022594	-0.24928380362667	0.0669695070142105	1637	966	745	-3.72234789743596	0.000204056942336011	0.0400824427649598
cg00022633	-0.0102075687783196	0.0399814713466103	1637	966	745	-0.25530748205406	0.798517693825899	0.909847347657827
cg00022642	0.0588535849623197	0.026599628254157	1637	966	745	2.21257170964869	0.0270647504072201	0.170786810767688
cg00022688	-0.00570541336706748	0.0269888281261943	1637	966	745	-0.211399077440122	0.832602190353422	0.92679535045744
cg00022826	-0.0163893360812705	0.0232107758115513	1637	966	745	-0.706108930366473	0.48022087579594	0.715944148253513
cg00022866	0.036523344080559	0.0235446070347666	1637	966	745	1.55124033400207	0.121037395675375	0.352785270438892
cg00022871	-0.0306401610294395	0.0214803841061138	1637	966	745	-1.42642519230923	0.153936326509623	0.399578187127337
cg00022900	-0.0424153361364656	0.0215570485015756	1637	966	745	-1.96758550380241	0.0492843506669962	0.224891223193175
cg00022908	0.00854144274552203	0.0290881337162248	1637	966	745	0.293640108672829	0.769070146541541	0.894761719760696
cg00022911	0.0146058531223173	0.024053125294944	1637	966	745	0.607233070264989	0.543780463594062	0.761216017467867
cg00022938	0.0127230156374334	0.0304190522283558	1637	966	745	0.418258121322181	0.6758132663645	0.843456362621179
cg00022966	0.00199542956983804	0.0211104654627889	1637	966	745	0.0945232388814617	0.924705091161973	0.968768857256233
cg00023001	-0.0103885808762144	0.024140321819657	1637	966	745	-0.430341440922931	0.667003933532943	0.838419279092721
cg00023003	-0.0053741698090971	0.0209878443766553	1637	966	745	-0.256061066236739	0.797935856964148	0.909560262943942
cg00023024	-0.0456559914104381	0.027390360514043	1637	966	745	-1.66686347144027	0.0957328468707099	0.313118440819837
cg00023056	-0.0156032734600956	0.0245627179704855	1637	966	745	-0.635242137244113	0.52535928624529	0.748461392381066
cg00023154	0.00904399831493966	0.0230935112534634	1637	966	745	0.391625085318428	0.695386221813813	0.854433200837476
cg00023168	-0.0737615389872817	0.0562197830929729	1637	966	745	-1.31202105254123	0.189696980645498	0.445741599996621
cg00023174	-0.0264571248419264	0.018197543999511	1637	966	745	-1.45388437267344	0.146170051537895	0.389005276553437
cg00023185	-0.0944897689920797	0.0789482090273555	1637	966	745	-1.1968576634758	0.231535335968554	0.4941220242211
cg00023196	-0.0436295886311561	0.0313641528400171	1637	966	745	-1.39106542598816	0.164394621139805	0.413586251249876
cg00023197	-0.0304357508197533	0.0163186451192722	1637	966	745	-1.86509055116402	0.062347510416767	0.251936919763684
cg00023231	-0.0360557373090112	0.0291209484801555	1637	966	745	-1.23813746429246	0.21584262713001	0.476580247983824
cg00023233	0.0108420150735196	0.0233629131511517	1637	966	745	0.464069484972814	0.642659667763591	0.824135287856047
cg00023288	-0.0226149021336329	0.0305383259095179	1637	966	745	-0.740541645951344	0.459077601926926	0.700373733831839
cg00023301	-0.0266931219748938	0.0227482806603571	1637	966	745	-1.17341272395198	0.240801036512336	0.504410262080715
cg00023304	-0.033383086187191	0.0424251457087074	1637	966	745	-0.786870277745197	0.431471707404865	0.678899458105909
cg00023321	-0.0143923366848403	0.0211568505566624	1637	966	745	-0.680268390906989	0.49643072929212	0.727889956182765
cg00023345	-0.0375494991686915	0.0356852689697201	1637	966	745	-1.05224088966664	0.292844339034046	0.558074151714296
cg00023351	-0.0775954248860682	0.0286909052114744	1637	966	745	-2.70453038390143	0.00691096881261052	0.100655913009867
cg00023363	0.0371707944607451	0.0380272842336633	1637	966	745	0.97747696712562	0.32847750143298	0.59175066609133
cg00023411	-0.0165688946112529	0.0170673315704889	1637	966	745	-0.970795847190442	0.331793365705672	0.594763517575399
cg00023464	0.0180179970962549	0.020333412322047	1637	966	745	0.886127562402227	0.375678943996682	0.633688923583704
cg00023507	-0.0148634708995553	0.103506692392022	1637	966	745	-0.143599129254959	0.885834702338734	0.951287508579271
cg00023523	-0.108983226601973	0.0301355535565219	1637	966	745	-3.6164335391273	0.00030774638624051	0.0452566902266278
cg00023526	0.0619855686073507	0.0367116118742092	1637	966	745	1.68844584704539	0.0915161375934242	0.306006992965335
cg00023648	-0.0758410558123381	0.0364768667485154	1637	966	745	-2.07915488836291	0.0377584778025674	0.198526105242503
cg00023673	-0.0824432197879525	0.0247239675786062	1637	966	745	-3.33454650940779	0.000873473679681636	0.0585591994862102
cg00023695	0.012285453871892	0.0219461253048637	1637	966	745	0.559800588998244	0.575692050027176	0.782561979638123
cg00023702	-0.0225616991149887	0.0209194021646991	1637	966	745	-1.07850592179259	0.280966930278926	0.546272637109908
cg00023726	-0.0526097817038658	0.0346566512792147	1637	966	745	-1.51802842346221	0.129200322984105	0.364890324271041
cg00023728	-0.0808206455403586	0.0277076856992921	1637	966	745	-2.91690350531237	0.00358342391655906	0.0819776838310647
cg00023804	-0.0335948636639687	0.0203364042490058	1637	966	745	-1.65195691689749	0.0987351161034854	0.318155274027182
cg00023808	-0.0264278389008357	0.0348235032048271	1637	966	745	-0.758908107130715	0.448016784357363	0.691784359233692
cg00023826	0.0262126888215923	0.0251451840731497	1637	966	745	1.04245364620665	0.297355329603678	0.562451929517293
cg00023828	-0.00682319010188032	0.026323338997333	1637	966	745	-0.259206862114705	0.795508227545383	0.908368305891041
cg00023916	0.0163057010320234	0.0267984562139679	1637	966	745	0.608456729814331	0.542969009786576	0.760693561011221
cg00023919	0.00221336468565852	0.0222959476052966	1637	966	745	0.0992720616697503	0.920934415073234	0.967065158382571
cg00023948	-0.0304725892194523	0.0288516685663289	1637	966	745	-1.05618117542828	0.291041292044693	0.556311260722271
cg00024046	-0.0299416892822291	0.0234295436788557	1637	966	745	-1.27794589995581	0.201449684455347	0.459797131418051
cg00024049	-0.0182466154050683	0.018857224788073	1637	966	745	-0.967619340074317	0.333377446502282	0.596221891241488
cg00024086	-0.00303241809697268	0.0185843838630228	1637	966	745	-0.163170225029965	0.870404549403106	0.944316487354622
cg00024102	0.0844257360176239	0.0564264333534892	1637	966	745	1.49620897512218	0.13479196709385	0.37304506529345
cg00024170	-0.0220512755962294	0.028121585656572	1637	966	745	-0.78414054831492	0.433071091525113	0.680142094594975
cg00024198	0.0709366880721895	0.0450429748505606	1637	966	745	1.57486685343356	0.115480409034808	0.34442852295606
cg00024244	-0.00448969183649685	0.0288611908990246	1637	966	745	-0.155561558502722	0.876397807005582	0.946988431235055
cg00024269	0.0338261602093583	0.0221390971048863	1637	966	745	1.52789249033523	0.126732420946459	0.3612957059839
cg00024280	-0.0312651542011623	0.0371941164775191	1637	966	745	-0.840594082132846	0.400698134622188	0.65452216805894
cg00024304	-0.0160204688360377	0.0262038648279163	1637	966	745	-0.61137809026439	0.541034192263452	0.759360791501269
cg00024313	-0.0412239701531796	0.0269304360091192	1637	966	745	-1.53075762082799	0.126022517662812	0.360242116376016
cg00024367	-0.010500847032061	0.0186251138190359	1637	966	745	-0.56380042205855	0.57296719013017	0.780821596579862
cg00024377	-0.000228703771907753	0.0331688651663737	1637	966	745	-0.00689513405902146	0.994499362721529	0.997808775755149
cg00024396	-0.0624374140244975	0.030041384898615	1637	966	745	-2.07838001594182	0.0378298312726162	0.198674857790129
cg00024404	0.00967883325944413	0.0291172509035479	1637	966	745	0.332408897100405	0.739623080182537	0.878876219479875
cg00024416	-0.124627602670586	0.0496952702151782	1637	966	745	-2.50783630174369	0.0122434051867065	0.123317430934385
cg00024437	-0.0538635559054212	0.0195691939279864	1637	966	745	-2.75246676504082	0.0059801020298054	0.0957345570320894
cg00024443	-0.0501397884540261	0.0268188075773783	1637	966	745	-1.86957560694529	0.0617211736912158	0.250714494045718
cg00024456	-0.0344996171990692	0.034141839620655	1637	966	745	-1.01047915350753	0.312415113371477	0.576871053860835
cg00024471	-6.3754481417315e-05	0.0249039233473673	1637	966	745	-0.00256001757345815	0.997957715653377	0.999228493897492
cg00024472	-0.0697761085956901	0.0327841171152221	1637	966	745	-2.12835100455678	0.0334569825736378	0.187960998319452
cg00024494	0.0137806197321461	0.029322394647132	1637	966	745	0.469969110571736	0.63843968592371	0.821641565677653
cg00024515	0.0111819061519193	0.0251987320231539	1637	966	745	0.443748762503001	0.657282881593248	0.832842204382825
cg00024516	-0.012211310008239	0.019225651410664	1637	966	745	-0.635157152670813	0.525414692252398	0.748486427845531
cg00024674	-0.116392907053386	0.0429979773071072	1637	966	745	-2.70693912464918	0.00686125184080439	0.100353987771844
cg00024701	-0.0139018309398287	0.0222081959332568	1637	966	745	-0.625977498649979	0.531416966651097	0.752697361662948
cg00024705	-0.0128840659029969	0.02074064613715	1637	966	745	-0.621198868048735	0.534555270843081	0.754806149157857
cg00024720	0.109054021018023	0.0430092253138055	1637	966	745	2.53559603137091	0.0113179705014686	0.119691894942013
cg00024722	-0.00677040552004266	0.0112409055360754	1637	966	745	-0.60230072197604	0.54705739590919	0.763491156215676
cg00024740	-0.105908636187161	0.0446899659283356	1637	966	745	-2.36985269483077	0.0179105413951923	0.143070816461128
cg00024790	-0.0128107030307166	0.0233560366650655	1637	966	745	-0.548496442886564	0.583425863981124	0.787527352039181
cg00024792	-0.0377535503069414	0.0186438674268511	1637	966	745	-2.02498491555289	0.0430309400960194	0.210893780519307
cg00024812	-0.0408211916140337	0.0295398571558848	1637	966	745	-1.38190213306098	0.167190295161112	0.417230437964993
cg00024870	-0.0328734414945961	0.0238504239836275	1637	966	745	-1.3783168599922	0.168293822953414	0.418621765364771
cg00024937	-0.0733918881482619	0.0325903628044706	1637	966	745	-2.25195063303175	0.0244574570131668	0.163196778508434
cg00024967	-0.0370458152305102	0.0320854012668872	1637	966	745	-1.15460034058363	0.248422645154597	0.512723643977544
cg00024989	-0.0393707361525166	0.0338585927537948	1637	966	745	-1.16279895147456	0.245080561649123	0.509098394922785
cg00024998	-0.014037734209943	0.0200783213383613	1637	966	745	-0.699148797022326	0.484558367911667	0.719159133404043
cg00025063	0.00825370506513025	0.0263228855575787	1637	966	745	0.313556241661883	0.753898046078712	0.88664033559286
cg00025138	-0.0720429707055079	0.0313106150763599	1637	966	745	-2.30091202391938	0.0215217559025969	0.154585197971333
cg00025155	-0.0149121984175612	0.0164278827489886	1637	966	745	-0.907737086112289	0.364150750708504	0.623677989291877
cg00025197	-0.0348772573308137	0.0331078499851364	1637	966	745	-1.05344374057729	0.292293128764413	0.55747036849965
cg00025211	-0.0135417195386398	0.0116229109589686	1637	966	745	-1.16508846935548	0.244152928271675	0.508019361308462
cg00025216	0.0275491925601508	0.0193537349181857	1637	966	745	1.42345612754385	0.154794528903583	0.400751550829326
cg00025278	-0.0986100726446237	0.0368728537063882	1637	966	745	-2.6743271196159	0.00756244763924404	0.103729872457771
cg00025328	-0.0165931827392021	0.024706680527987	1637	966	745	-0.6716071274895	0.501928602076357	0.73187924809851
cg00025331	0.00412972465318985	0.0304421576420803	1637	966	745	0.135658079882003	0.892108267568612	0.954252907891975
cg00025347	0.0044394881789334	0.0223214050921479	1637	966	745	0.198889279622236	0.842374053922956	0.931406853405204
cg00025354	-0.0217715469852869	0.02208327089394	1637	966	745	-0.985884160451132	0.324335650958673	0.588032141128852
cg00025357	-0.0577231876404798	0.102443552278747	1637	966	745	-0.563463354759664	0.573196578492341	0.780937127954787
cg00025405	-0.0370080179588891	0.022109057790026	1637	966	745	-1.67388489868548	0.0943442591291604	0.310762419625564
cg00025436	-0.00993886983010928	0.0354567937582574	1637	966	745	-0.280309322322599	0.779275616975518	0.899943321572898
cg00025439	-0.00788020425535941	0.0335749716283548	1637	966	745	-0.234704718222439	0.814467277890105	0.917782177143845
cg00025496	-0.022221759344759	0.0181253937586037	1637	966	745	-1.22600146737286	0.220374456875933	0.481733925347994
cg00025518	0.0358266863072187	0.0364960145774946	1637	966	745	0.981660236658044	0.326412317559278	0.589875102166774
cg00025526	-0.045859721808098	0.035296286956128	1637	966	745	-1.29927892599864	0.194031177836325	0.450850209429592
cg00025590	-0.04255813881695	0.0234944033491166	1637	966	745	-1.81141602893908	0.0702596815369849	0.26751250821896
cg00025591	-0.0398166955077582	0.0349355742517121	1637	966	745	-1.13971779083628	0.25457062663463	0.519155353148043
cg00025643	-0.00690038613536288	0.0181615253064473	1637	966	745	-0.379945297486289	0.704035308426763	0.859256968108112
cg00025647	0.0335040733901482	0.0199254081387131	1637	966	745	1.68147488658227	0.0928614551533794	0.308308867613838
cg00025663	-0.0413981277361042	0.0236604286390275	1637	966	745	-1.74967784259913	0.0803612889069219	0.286425921247129
cg00025680	-0.00334639217947743	0.0187485590634815	1637	966	745	-0.178487966363002	0.858361856469794	0.938845100472743
cg00025715	-0.045445237139826	0.0224858704793217	1637	966	745	-2.02105749837962	0.0434363071714419	0.211773375639177
cg00025751	-0.0292858324595268	0.0213016107791572	1637	966	745	-1.37481774327516	0.169376100538602	0.419994825026272
cg00025795	-0.0336335097683732	0.0266262850389203	1637	966	745	-1.26316944775474	0.206708168967474	0.465967476653737
cg00025823	0.0332418220258407	0.0162442599761913	1637	966	745	2.04637343126508	0.0408790878090534	0.206004554477627
cg00025877	-0.000355375641487994	0.0216412447351929	1637	966	745	-0.0164212200285357	0.986900351965821	0.994660549037678
cg00025972	-0.0381014641309639	0.0215301332539932	1637	966	745	-1.76968083204488	0.076966456350627	0.280184228022911
cg00025981	-0.0133336256982948	0.0170895799701361	1637	966	745	-0.780219626321723	0.435374407887234	0.681990074819522
cg00025982	-0.00852804770424879	0.0187672027556094	1637	966	745	-0.454412296563472	0.649592349371469	0.82816334419662
cg00025991	-0.00805311300971957	0.0112914549757906	1637	966	745	-0.713204190866968	0.47582106902059	0.712786723092311
cg00026030	-0.0085223031267505	0.0149898901980123	1637	966	745	-0.568536728032909	0.569748555761123	0.778772232882899
cg00026104	0.0296533283679416	0.027608511090156	1637	966	745	1.07406474297394	0.282951956223128	0.548203986438529
cg00026119	-0.0623751972461248	0.0267530960059936	1637	966	745	-2.33151322868017	0.0198471224116013	0.149291944502467
cg00026141	-0.0366529668967153	0.0223159136708476	1637	966	745	-1.64245871521707	0.10068703524959	0.321259480873997
cg00026183	-0.0569909001247554	0.0216959625869677	1637	966	745	-2.62679749268136	0.00869969105202818	0.108906703644999
cg00026222	-0.0246946894365377	0.019782458651564	1637	966	745	-1.2483124505146	0.212095163465774	0.472301439773629
cg00026230	-0.0376785942407709	0.0200333302632988	1637	966	745	-1.88079534184081	0.060177143789142	0.247543378147964
cg00026239	-0.00670933059755965	0.0200404423260371	1637	966	745	-0.334789546478357	0.737826737602301	0.877943669844035
cg00026290	-0.106932018443538	0.051367070219802	1637	966	745	-2.08172313480155	0.0375228018227785	0.19801228404514
cg00026302	-0.0470554194177978	0.0384419174521314	1637	966	745	-1.22406535720785	0.221103712496136	0.482602474479164
cg00026327	-0.074908205056356	0.029034522129073	1637	966	745	-2.57997030994178	0.00996734830627176	0.114161908796753
cg00026341	-0.0415458477808696	0.0282899239128487	1637	966	745	-1.4685740374862	0.142140484966553	0.383498131094477
cg00026346	-0.00428215753879974	0.0221476539851526	1637	966	745	-0.193345874992919	0.846712086792426	0.933519573559405
cg00026362	-0.0162384988119112	0.0149641321569453	1637	966	745	-1.08516141408002	0.278009950604599	0.543249584191521
cg00026363	-0.0635140891485875	0.0249474935195056	1637	966	745	-2.54591063823418	0.010990282426758	0.118299707694
cg00026374	-0.0174955290034	0.0308578591268047	1637	966	745	-0.566971575426064	0.570811225350989	0.779430904536697
cg00026375	-0.0221459349809705	0.014441899055615	1637	966	745	-1.53345033749977	0.125358163663555	0.359267942728094
cg00026401	-0.033952471332952	0.0198087975853819	1637	966	745	-1.71400970637448	0.0867162448164036	0.297822009306472
cg00026412	-0.0306966605262485	0.0205105116827799	1637	966	745	-1.4966306546131	0.134682157606851	0.372904553871479
cg00026455	-0.0617539248486113	0.0332263226826596	1637	966	745	-1.85858439522228	0.0632654391983491	0.253805486253429
cg00026457	-0.0487267685802271	0.0269158933957121	1637	966	745	-1.81033443192302	0.0704272270296158	0.267827899817123
cg00026472	-0.064554670006175	0.0219295511705145	1637	966	745	-2.94372965065388	0.00328852243785416	0.0799743391965199
cg00026546	-0.0674660752040667	0.032788708949839	1637	966	745	-2.05760084385384	0.0397865272918974	0.203378757394818
cg00026553	-0.0398032283107515	0.0265095136080449	1637	966	745	-1.50146958179845	0.133427002518971	0.371087996719532
cg00026554	-0.0295603508496538	0.0156340713052734	1637	966	745	-1.89076474530873	0.0588322062357901	0.244864940124512
cg00026570	-0.00848821431525347	0.0271988693251114	1637	966	745	-0.312079675584775	0.75501971654037	0.887307645706844
cg00026603	-0.0384315828555574	0.0196483402752398	1637	966	745	-1.95597095312868	0.0506384384553516	0.227882732024922
cg00026703	-0.0465296164451174	0.0278973801065831	1637	966	745	-1.66788480736718	0.0955298511006281	0.312773025914798
cg00026729	-0.0588511920142799	0.0286710974901521	1637	966	745	-2.05263129653457	0.0402670254501232	0.204512392771206
cg00026731	0.00344279547465991	0.0262018260278351	1637	966	745	0.131395249743377	0.895478792149083	0.955708983537189
cg00026776	-0.0764195516501046	0.0304125539599183	1637	966	745	-2.51276337235013	0.0120744072619726	0.122740238078096
cg00026803	-0.0180990110945036	0.0169544752852795	1637	966	745	-1.06750641290668	0.285900619427196	0.551175807441583
cg00026853	-0.0418770470514565	0.0275404861330848	1637	966	745	-1.5205631029566	0.128562629748873	0.363937661344849
cg00026857	-0.0211795850597614	0.0225470034201778	1637	966	745	-0.939352545660562	0.347688347674031	0.609184876731706
cg00026891	0.0105341971849227	0.0165927402260167	1637	966	745	0.634867842287169	0.525603331655688	0.748609731619384
cg00026909	-0.0609338179396653	0.0529837801444521	1637	966	745	-1.15004663264	0.250292642579243	0.514634130543842
cg00026919	-0.0293565373462546	0.0185684717775925	1637	966	745	-1.58098833861388	0.114073885427112	0.342364273629476
cg00026920	-0.0457212620650076	0.027668835923254	1637	966	745	-1.65244617416599	0.0986353964187599	0.317983899730352
cg00026958	-0.025338505387397	0.0282507868794951	1637	966	745	-0.896913261052852	0.369897084090182	0.628705598141739
cg00026974	-0.0140965136522935	0.0202251419758199	1637	966	745	-0.696979713128667	0.485914452173216	0.720180014852843
cg00027029	-0.0300444955991387	0.0313477575495499	1637	966	745	-0.958425672128185	0.337989681714211	0.600438462571522
cg00027038	-0.0164274055397011	0.0208579787095683	1637	966	745	-0.787583771584022	0.431054227706925	0.678566386137473
cg00027081	0.0127110590295291	0.0323976760606181	1637	966	745	0.392344778241067	0.694854558128744	0.854103537403668
cg00027083	-0.0381317358219339	0.0344712728154122	1637	966	745	-1.10618879744078	0.268807344800062	0.533931028143751
cg00027114	-0.019563569769982	0.0254667389132954	1637	966	745	-0.768200822122868	0.442478685168379	0.687550295894596
cg00027155	-0.021936450620635	0.116765977156162	1637	966	745	-0.187866801228386	0.851004351534002	0.935555535436755
cg00027162	0.0059391526039391	0.0327517950310339	1637	966	745	0.181338231944584	0.856124547726623	0.937825147724157
cg00027232	0.0258630796682175	0.0267464851146177	1637	966	745	0.966971157420704	0.333701285461497	0.596550638107136
cg00027400	0.00184551195476768	0.0172696439765751	1637	966	745	0.106864504981746	0.91490956713934	0.964457500162292
cg00027420	-0.0286623892018128	0.0249381349657883	1637	966	745	-1.14933972573064	0.250583816523473	0.515005025997442
cg00027466	-0.0188188001330645	0.0225227794719132	1637	966	745	-0.835545193546484	0.403532744241632	0.656770387011571
cg00027499	-0.000749364707642705	0.0299669694138154	1637	966	745	-0.0250063560747398	0.980052941565403	0.991835221042874
cg00027570	0.0166568953956078	0.0268504905568851	1637	966	745	0.620357209501207	0.535108987228417	0.755212424189649
cg00027586	-0.00952279815052222	0.0352837844770548	1637	966	745	-0.269891631287878	0.787277643242316	0.904066605679679
cg00027619	-0.0552244356803782	0.0300461026148496	1637	966	745	-1.83798998453413	0.0662449911402462	0.25968837241722
cg00027650	0.00440785344205332	0.0239732901683827	1637	966	745	0.183865185424846	0.854141988825929	0.936919730850525
cg00027669	-0.026207964830018	0.0224345423327135	1637	966	745	-1.16819699021906	0.242897417275479	0.506628382235821
cg00027674	0.0174955200267728	0.040916107917397	1637	966	745	0.427594923302418	0.669002302998196	0.839549574118431
cg00027712	0.0191645422506244	0.0184279832254755	1637	966	745	1.03996959494356	0.298507600082548	0.563578709689553
cg00027729	-0.0685707654582266	0.0339164178258587	1637	966	745	-2.02175730380189	0.043363841463108	0.211626223963993
cg00027745	0.0077732377353395	0.0328629708447884	1637	966	745	0.236534845618567	0.81304726414641	0.917095320407409
cg00027808	-0.00787814909455291	0.0255692380558893	1637	966	745	-0.308110436350619	0.758037499232053	0.888931796698966
cg00027842	-0.0320780932146135	0.0184845923003465	1637	966	745	-1.73539630701036	0.0828588200611744	0.290969862269507
cg00027940	-0.0165175092140863	0.0163789742967012	1637	966	745	-1.00845809480347	0.313383630930514	0.577835563323654
cg00027948	-0.0548337669438545	0.0315557931792647	1637	966	745	-1.73767671223951	0.0824558540899753	0.290249216719782
cg00027990	-0.0113432169194088	0.0157285519328664	1637	966	745	-0.72118634746699	0.470897852631736	0.709032613101929
cg00027995	-0.0744818096180087	0.0258152919130955	1637	966	745	-2.88518177012075	0.00396309813518079	0.0842573579692764
cg00028013	-0.0658925472504147	0.0175959769916284	1637	966	745	-3.74475070533249	0.000186823771294244	0.0387520276249115
cg00028014	-0.038591845226725	0.0307150915100767	1637	966	745	-1.25644571868081	0.20913368014427	0.468796233692558
cg00028022	0.111134162665063	0.111977477997839	1637	966	745	0.99246888438769	0.321115524631919	0.585065760461938
cg00028034	0.00400032058442252	0.0184704331080532	1637	966	745	0.216579685003616	0.828562904903872	0.924825951760319
cg00028056	-0.0156357118010354	0.0229785831214195	1637	966	745	-0.680447167626302	0.496317587528617	0.727805774986303
cg00028135	-0.0351720316358389	0.0319454170367433	1637	966	745	-1.10100399050619	0.27105678377391	0.536267440168412
cg00028184	0.0221956840693247	0.0343965113846144	1637	966	745	0.645288814936416	0.518830467852367	0.743857821510074
cg00028211	-0.0453263548896741	0.0214298388989249	1637	966	745	-2.11510478932942	0.0345717489272996	0.19074394665818
cg00028250	-0.0393374902658362	0.0249589441163933	1637	966	745	-1.57608791791793	0.11519876268835	0.344021607405421
cg00028251	-0.00649545345133684	0.0139453313815577	1637	966	745	-0.465779784905428	0.641435099618525	0.823426243907108
cg00028299	-0.0588552249435328	0.0305342579729724	1637	966	745	-1.92751449848983	0.0540883864709939	0.235256867120498
cg00028302	-0.027181276694238	0.0234934906759485	1637	966	745	-1.15697054427357	0.247453192427222	0.511696588171575
cg00028318	-0.0442253023771953	0.0158728355270986	1637	966	745	-2.78622570628244	0.00539408481110857	0.0926169176997231
cg00028336	-0.0281877479966959	0.0358849152773071	1637	966	745	-0.785504097721009	0.432271741343706	0.679532087449216
cg00028338	0.0317738096919372	0.0262371796138897	1637	966	745	1.21102230344593	0.226061657821851	0.48811364099906
cg00028429	-0.019582044818645	0.0241958068967103	1637	966	745	-0.809315634822139	0.41845122931864	0.668707285097218
cg00028431	-0.0243701235600502	0.019054718133669	1637	966	745	-1.27895481786157	0.20109423584578	0.459336556892125
cg00028455	-0.0267007752841416	0.0259020799621655	1637	966	745	-1.03083518092535	0.302770391795997	0.56769337956229
cg00028467	0.00602635547089672	0.0240928937895906	1637	966	745	0.2501299978129	0.802518203968992	0.911797444710799
cg00028487	0.00597077757513817	0.0150584703144393	1637	966	745	0.396506248673407	0.691783278663282	0.852435976090572
cg00028507	-0.0346776428692259	0.0182249196442731	1637	966	745	-1.90275971285958	0.0572472111042672	0.241675479049197
cg00028515	-0.0273278395199868	0.0372525821068455	1637	966	745	-0.733582425014374	0.463308318910089	0.703575638723482
cg00028595	-0.119644356481555	0.0427724731534524	1637	966	745	-2.79722792863329	0.00521462604229098	0.0917358799329173
cg00028598	-0.0128455398141613	0.0244581415173923	1637	966	745	-0.525205065357349	0.599511768113448	0.79762477726495
cg00028636	-0.0576711164339676	0.0311755471533592	1637	966	745	-1.84988305578956	0.0645105231429137	0.256253503830816
cg00028677	-0.0140685748554286	0.0253613565113161	1637	966	745	-0.554724856659434	0.579158652568292	0.78474224948698
cg00028678	0.00728468660467641	0.019557451431172	1637	966	745	0.372476272295151	0.709586490997959	0.862358119149804
cg00028749	0.0019893205023968	0.0154313852147305	1637	966	745	0.128913929288592	0.897441590721016	0.956633263007009
cg00028757	-0.0179816030046901	0.0148479355636062	1637	966	745	-1.21105071662385	0.226050771743034	0.48810518025846
cg00028813	-0.039643723761168	0.0249801001688178	1637	966	745	-1.58701220144243	0.112703005019513	0.340316297379138
cg00028829	-0.0081772739167456	0.0264378069162879	1637	966	745	-0.309302278461974	0.757130960524241	0.888467183525315
cg00028844	-0.0416224716017072	0.0213029166982804	1637	966	745	-1.95383910058978	0.0508903397508964	0.228434690669798
cg00028870	-0.0104161891799712	0.0281198388463814	1637	966	745	-0.37042136823311	0.7111164770093	0.863174119847258
cg00028881	-0.0278275353942938	0.02822106589115	1637	966	745	-0.986055434675145	0.324251627077298	0.587980647238789
cg00028899	-0.050721861044398	0.0279415481571395	1637	966	745	-1.8152845633014	0.069663100896211	0.266373774090282
cg00028918	0.000210362986699571	0.0243075686785218	1637	966	745	0.00865421751890176	0.99309607413744	0.997169079310597
cg00028929	-0.0756723418052638	0.0332474421596058	1637	966	745	-2.27603499366945	0.0229725873531996	0.158939986462715
cg00028935	-0.059871936719083	0.0227223872883506	1637	966	745	-2.6349316187291	0.00849482474481531	0.108008992852329
cg00028993	-0.00112204081277966	0.01999929109794	1637	966	745	-0.0561040292520787	0.955265780695216	0.981568367586616
cg00029031	-0.0201410092727783	0.0199951562532544	1637	966	745	-1.00729441759177	0.313942176544343	0.578318421564006
cg00029150	-0.0186696757214765	0.0303317578600248	1637	966	745	-0.615515784071382	0.538299709804408	0.757465634306807
cg00029161	-0.000176458814907184	0.0243020270805792	1637	966	745	-0.00726107391462007	0.994207436866396	0.997679829698932
cg00029229	-0.0238869121576171	0.0201483177811089	1637	966	745	-1.18555367336987	0.235970668374885	0.499130381027791
cg00029233	-0.00173263939144298	0.0274099278260286	1637	966	745	-0.0632121106790241	0.949605318390745	0.979344339622639
cg00029246	-0.0625986275484488	0.0258701049247471	1637	966	745	-2.41972839810818	0.0156404276355638	0.135452993583969
cg00029256	-0.0763063421859005	0.0348295229253863	1637	966	745	-2.1908523510175	0.0286030389649316	0.175051634346455
cg00029284	0.00622154958077655	0.0231624826885048	1637	966	745	0.268604607910369	0.788267811238974	0.904530094397052
cg00029336	-0.0470594897392734	0.0244270582244325	1637	966	745	-1.92653119777654	0.0542110239027123	0.235513776265513
cg00029353	-0.0716293859839915	0.0406414168400076	1637	966	745	-1.76247265851911	0.0781760622701635	0.28238455320847
cg00029397	0.00938535817979511	0.0112366413290934	1637	966	745	0.83524586261332	0.403701174891212	0.656896495881749
cg00029451	0.00204753273515998	0.011101251891073	1637	966	745	0.184441606699015	0.853689877580067	0.936685140999267
cg00029458	-0.0416036573019112	0.0236094376588174	1637	966	745	-1.76216214477999	0.0782285157292743	0.282478685968607
cg00029465	-0.137468289411604	0.0449402915942627	1637	966	745	-3.05890960060334	0.00225747546163677	0.0721188585083883
cg00029521	-0.13659209167702	0.0391071138978976	1637	966	745	-3.49276840100347	0.000490749894048477	0.0508970387422934
cg00029583	-0.0464395512740384	0.0296540601828413	1637	966	745	-1.56604360373254	0.117531683724888	0.347519558804344
cg00029587	-0.0670662522305057	0.0266283159871287	1637	966	745	-2.51860659393269	0.0118766703832523	0.121952997349183
cg00029640	-0.0279898418999025	0.0256454342461414	1637	966	745	-1.09141618080083	0.27525040418023	0.540525120863204
cg00029647	-0.0641381220875765	0.0272253351239192	1637	966	745	-2.35582488867978	0.0185989851485088	0.145319316295552
cg00029678	-0.0529056105305358	0.0280245526957082	1637	966	745	-1.88783068564866	0.059225410845508	0.2456853904349
cg00029694	-0.0221020610476528	0.0312290514733814	1637	966	745	-0.707740389313196	0.479207238823081	0.715256324290492
cg00029701	-0.0117694254173277	0.0199905528673459	1637	966	745	-0.588749370536559	0.556110639731198	0.769551741086889
cg00029751	-0.0638830138418356	0.0239414733866006	1637	966	745	-2.66829918151943	0.00769888255964852	0.104435212493343
cg00029812	0.0233278974313366	0.0352294869496603	1637	966	745	0.662169661019194	0.507955700751437	0.736213212913371
cg00029821	-0.0456332478879377	0.0218905260295508	1637	966	745	-2.08461175516458	0.0372592248940738	0.197365490661044
cg00029822	-0.0238302540441128	0.0227088899052342	1637	966	745	-1.04937996280567	0.294158172676927	0.559370235124764
cg00029825	-0.00326131974317411	0.0352188754055248	1637	966	745	-0.0926014730914011	0.926231504260172	0.969439395445009
cg00029831	-0.0495831155770408	0.0253964409940409	1637	966	745	-1.95236472656444	0.0510651666712275	0.228810098382139
cg00029855	-0.0403824540143644	0.0207892919436351	1637	966	745	-1.94246413604904	0.0522522345538475	0.231381862991461
cg00029943	-0.0749202699496337	0.0290185882376447	1637	966	745	-2.58180271679938	0.00991480267710659	0.113949620959908
cg00029973	-0.0284281213637011	0.0226256426181084	1637	966	745	-1.2564558648579	0.209130004541881	0.46879382414229
cg00029979	-0.0329922532643757	0.015641540680435	1637	966	745	-2.10927132681013	0.0350726611910358	0.191965946647125
cg00030005	-0.0600890404318884	0.0349348898592461	1637	966	745	-1.72002947981199	0.0856160838928083	0.29585665877093
cg00030047	0.00941444871820736	0.0336993275570279	1637	966	745	0.279366070503208	0.779999197351299	0.900305981018753
cg00030074	-0.0379103980907238	0.0181567254965736	1637	966	745	-2.08795347475391	0.0369562738700546	0.19664266409174
cg00030290	0.0130183827346365	0.0248628552904609	1637	966	745	0.523607710480109	0.600622291519383	0.798313665687681
cg00030291	-0.00193265484794071	0.0157793583829116	1637	966	745	-0.122479938730189	0.902533966849402	0.958961395530344
cg00030296	-0.00354081708030259	0.0221764459009256	1637	966	745	-0.159665669427887	0.873164143000451	0.945589038665681
cg00030420	0.0195499919689266	0.0197039698007655	1637	966	745	0.992185441137201	0.321253704828652	0.585198528193586
cg00030422	-0.0652455113102062	0.0368321025353535	1637	966	745	-1.77143054072409	0.0766751517702	0.279627817120802
cg00030423	0.00713813179275999	0.0313604233951743	1637	966	745	0.227615925423328	0.819973262282947	0.920543829092439
cg00030427	-0.101261299627168	0.0325261898832783	1637	966	745	-3.11322352819525	0.00188258878033078	0.0691851163270145
cg00030432	0.0112311439277774	0.0338166493449133	1637	966	745	0.33211876827965	0.739842097209359	0.878996664045876
cg00030466	-0.0542695024630842	0.031880165427635	1637	966	745	-1.70229676462222	0.0888896077809789	0.301561969444149
cg00030476	5.54908840593705e-05	0.0254889507525029	1637	966	745	0.00217705642724118	0.998263226919105	0.999351302413242
cg00030501	-0.00117733066344126	0.0223754932772174	1637	966	745	-0.0526169702207197	0.958043515249175	0.982751911608235
cg00030523	-0.0588723313016982	0.0231756300910777	1637	966	745	-2.54026885441027	0.0111684572736985	0.119053477247025
cg00030584	-0.0747909047405393	0.0287659135906999	1637	966	745	-2.59998364052374	0.00940668387021634	0.111844673890047
cg00030588	-0.0586736874570941	0.0294067678134302	1637	966	745	-1.99524435427063	0.0461817377916832	0.217914389086819
cg00030591	-0.043656390599916	0.0318452221331326	1637	966	745	-1.37089295271377	0.170596246291057	0.421655621155988
cg00030604	0.021895212592586	0.0168131476202045	1637	966	745	1.30226731407951	0.193008212756129	0.449637111623813
cg00030627	-0.0508169211412239	0.0229987452636291	1637	966	745	-2.20955189331947	0.0272742586995326	0.171388186434188
cg00030682	0.0132324139061933	0.0221301256681905	1637	966	745	0.597936681634546	0.549964892177267	0.765411629009465
cg00030774	-0.004363928216698	0.0142147214820569	1637	966	745	-0.307000613568583	0.758881951981349	0.88939015141876
cg00030795	-0.0281490606855551	0.0416086499497476	1637	966	745	-0.676519442941595	0.498806480082941	0.729680923253254
cg00030807	-0.011761503940483	0.0224001100008255	1637	966	745	-0.52506456173874	0.599609412607986	0.797662199342645
cg00030816	0.0351306720382147	0.0237762923577605	1637	966	745	1.47755047379152	0.139720496632998	0.380090560957689
cg00030909	-0.0170979814675364	0.022364837470556	1637	966	745	-0.764502826816713	0.444677838223913	0.689238000190635
cg00031013	0.000355449853885629	0.0243925495438446	1637	966	745	0.0145720664929561	0.98837536027952	0.995267187685533
cg00031042	0.030945967933895	0.0379139689858109	1637	966	745	0.816215467852398	0.414495664322629	0.665434476238698
cg00031059	-0.0759736144910958	0.0347294091277635	1637	966	745	-2.18758730422398	0.0288406855449853	0.175700879217703
cg00031063	-0.0601596063557504	0.0245050317502516	1637	966	745	-2.45498993712312	0.014192245545069	0.130375420368278
cg00031105	-0.0259038196813481	0.0170123903278707	1637	966	745	-1.52264433052133	0.128040852061385	0.36315877405034
cg00031162	-0.0759965267126263	0.035724839821553	1637	966	745	-2.12727410653853	0.0335464475105577	0.188201541999713
cg00031165	-0.012853429523923	0.0308686201705839	1637	966	745	-0.416391450375602	0.677178170044913	0.844245653729975
cg00031187	-0.0127151503195891	0.0203470446982414	1637	966	745	-0.624913863814736	0.532114685383832	0.753193919216334
cg00031256	-0.00174170129353161	0.0361685488589567	1637	966	745	-0.0481551333542179	0.961598481195981	0.984231944916381
cg00031277	-0.0552886330383346	0.0259847925322528	1637	966	745	-2.12773040114557	0.033508515167502	0.188127541515945
cg00031303	-0.0125775643811186	0.0728327112575781	1637	966	745	-0.17269114610655	0.862915551458645	0.940857152311688
cg00031340	0.0326586418075856	0.0247756066440664	1637	966	745	1.3181772812577	0.187628721936567	0.443265339660778
cg00031346	-0.0266466055903261	0.0238952407795834	1637	966	745	-1.11514279500768	0.264952914611066	0.529999525649211
cg00031362	-0.0503223754862203	0.0251300115815459	1637	966	745	-2.00248118958984	0.0453976737934316	0.216185686068258
cg00031393	-0.00244568927191542	0.024117703179279	1637	966	745	-0.101406392380543	0.919240280872638	0.966341966781449
cg00031402	0.00272412431226906	0.0193020718359411	1637	966	745	0.141131187129697	0.887783670898661	0.952218366720091
cg00031443	-0.0174831611224575	0.0190072357634899	1637	966	745	-0.919816081622984	0.357804395821194	0.618041814960281
cg00031456	-0.0245453411202648	0.0179877616482718	1637	966	745	-1.36455783661238	0.172579605786394	0.424233364682277
cg00031476	-0.00661647167606106	0.0527173669563742	1637	966	745	-0.125508386667651	0.900136497189293	0.957793722505165
cg00031491	-0.0273063871017991	0.0195509236067406	1637	966	745	-1.39668015951863	0.16269909420952	0.411414859304644
cg00031550	-0.0368179851585884	0.0199045755118345	1637	966	745	-1.84972470961252	0.0645333672670774	0.25629288949579
cg00031568	0.0233898498877308	0.019079270501733	1637	966	745	1.22592998959821	0.220401348972132	0.481773577340287
cg00031663	-0.0256617879760657	0.0202173050963123	1637	966	745	-1.26929815095616	0.204515172420693	0.463412889557609
cg00031708	-0.188587903302205	0.0611560476992966	1637	966	745	-3.08371633545531	0.00207848670345672	0.0706714560158308
cg00031722	-0.00619731881045926	0.023416315277105	1637	966	745	-0.264658155526229	0.791306132912585	0.90614364053298
cg00031779	-0.134364977254024	0.0450431857552737	1637	966	745	-2.98302562309976	0.00289635609655219	0.0771293312719967
cg00031803	-0.0879260689729804	0.0275192632877228	1637	966	745	-3.19507350373754	0.00142458914867236	0.0647936631739497
cg00031823	-0.0531849905831499	0.0318395539225237	1637	966	745	-1.67040627241722	0.0950301739488776	0.31190708508706
cg00031896	-0.0370997139295997	0.0298951707958478	1637	966	745	-1.24099354316961	0.214785943141373	0.475352371380635
cg00031999	-0.0610476995968013	0.036323239528222	1637	966	745	-1.68067882682571	0.0930160915251444	0.308537410862432
cg00032094	-0.0348119781216577	0.0243703823188957	1637	966	745	-1.42845432895265	0.153351894056084	0.398797314483432
cg00032173	-0.104183932480852	0.0472496479627327	1637	966	745	-2.20496738013849	0.0275949993582479	0.172334417343153
cg00032184	0.0251176820126452	0.0291612957617006	1637	966	745	0.86133628004397	0.389179003473487	0.645053927097843
cg00032192	5.3635653919138e-05	0.0264781541566168	1637	966	745	0.00202565683400309	0.998384007603238	0.999383088245722
cg00032195	-0.022672893904542	0.0226892928543447	1637	966	745	-0.99927723839134	0.317808092658662	0.581896775548
cg00032227	-0.000509978221556656	0.0231670364338424	1637	966	745	-0.022013097057666	0.982440190905279	0.992867520550036
cg00032246	-0.030212037603531	0.03033895523708	1637	966	745	-0.995816677517164	0.319486396986679	0.583502014067559
cg00032308	-0.00819098652622047	0.025456328838224	1637	966	745	-0.321766212963171	0.747670893128851	0.883251146485649
cg00032336	0.00167550549805927	0.0313957719702506	1637	966	745	0.0533672336404696	0.957445823388001	0.982519862210013
cg00032355	0.0261658047085581	0.0247752038204872	1637	966	745	1.05612873654427	0.291065238540687	0.556336974210397
cg00032366	-0.00639811778234901	0.0161211443721666	1637	966	745	-0.396877394969271	0.691509607909372	0.852301368819511
cg00032376	-0.00467280665640342	0.0186644845794023	1637	966	745	-0.250358194276644	0.802341772365386	0.911700494282941
cg00032391	-0.045920833678346	0.0251246080475907	1637	966	745	-1.82772338543007	0.0677730166411638	0.262718074126818
cg00032490	-0.101623533435431	0.0283331850850075	1637	966	745	-3.5867317116142	0.000344689147129626	0.0467646140900011
cg00032544	-0.0286583821773494	0.0348597453894605	1637	966	745	-0.822105321113848	0.41113668049555	0.662809160959112
cg00032576	-0.0408864471220475	0.0280009222966143	1637	966	745	-1.46018215717813	0.144431899659899	0.386654024828496
cg00032609	0.0209487016886361	0.017450362239273	1637	966	745	1.2004737438338	0.230129090273429	0.492615678868399
cg00032610	-0.0331003195953823	0.0278157117808577	1637	966	745	-1.1899864312716	0.234224275539231	0.497199680426524
cg00032637	-0.0230819982006953	0.0177124382640283	1637	966	745	-1.30315193518963	0.192706157294787	0.449258833126582
cg00032643	0.0130667902728993	0.0416147728340237	1637	966	745	0.313994031038324	0.753565580001269	0.886479736197578
cg00032661	-0.0176834575985375	0.0223879571413113	1637	966	745	-0.789864724455235	0.429721170077707	0.677575239182212
cg00032664	0.00634963183251337	0.0193512310357799	1637	966	745	0.328125472781192	0.742858757595606	0.880658041738976
cg00032703	0.00407593374666724	0.0183240997213821	1637	966	745	0.2224356889911	0.824002479765549	0.922539805620418
cg00032756	-0.00938886068866567	0.0277625566266691	1637	966	745	-0.338184296746165	0.735267674144938	0.876518890197115
cg00032789	-0.00672381003867804	0.0244977303777064	1637	966	745	-0.274466652012665	0.783760659191203	0.902206374657931
cg00032805	-0.0184427613176451	0.031533712161545	1637	966	745	-0.584858554653004	0.558723427827077	0.771398409624115
cg00032852	-0.0658656671317711	0.0646849345035217	1637	966	745	-1.01825359548266	0.308707918251104	0.573356427907568
cg00032879	-0.0543477338173199	0.0285462762100734	1637	966	745	-1.90384670201368	0.057105351574376	0.241397460369915
cg00032884	0.0325762905218353	0.0305503779983584	1637	966	745	1.06631382837835	0.286439037674612	0.551728861733268
cg00032912	-0.0302978372192648	0.0274158432553881	1637	966	745	-1.10512147800926	0.269269351662116	0.534443953225163
cg00032923	-0.100323787685964	0.0337924293097723	1637	966	745	-2.96882437087624	0.00303286353862516	0.0781593990695633
cg00032956	-0.0481280069109933	0.0168916337272059	1637	966	745	-2.84922155477938	0.00443745958849381	0.0872240449572505
cg00032959	-0.0713424865620298	0.0306770493000857	1637	966	745	-2.32559806727665	0.0201616517430005	0.150268363394474
cg00033066	-0.0572713933715076	0.0248203775118752	1637	966	745	-2.30743441932365	0.021154841019335	0.153366427593095
cg00033155	-0.0206771049273791	0.0224031533427061	1637	966	745	-0.922955113107373	0.356166609933918	0.61661187330065
cg00033165	-0.0378927018103744	0.0187013066103865	1637	966	745	-2.02620611488875	0.0429055485380519	0.210623511063891
cg00033191	-0.00391505148965785	0.0220328334342689	1637	966	745	-0.177691693686957	0.858987093021661	0.939108115210494
cg00033202	-0.0769689126047772	0.0346033190332915	1637	966	745	-2.22432167650526	0.0262627397397325	0.168526718893805
cg00033209	0.0265157635750234	0.0455736859221078	1637	966	745	0.581821791205187	0.56076683550862	0.772807312296672
cg00033213	0.122560997034616	0.166729121569348	1637	966	745	0.735090522165549	0.462389660324264	0.702875200806656
cg00033215	-0.0735364687783812	0.0247937069692111	1637	966	745	-2.96593280180729	0.00306136802959945	0.0783943123847592
cg00033220	-0.0602374001824097	0.0358275906157343	1637	966	745	-1.68131317644216	0.0928928509775024	0.308352425767306
cg00033304	-0.0373364534570001	0.0272637732669878	1637	966	745	-1.36945290335908	0.171045580298867	0.422216871024404
cg00033334	-0.00805017104303174	0.0209425930979378	1637	966	745	-0.384392276800929	0.700737650676598	0.85734968741081
cg00033371	-0.0434419223270318	0.0216648172854858	1637	966	745	-2.00518295421468	0.0451078482738346	0.215543930263054
cg00033396	-0.0242257873132657	0.0188331772053835	1637	966	745	-1.28633565378128	0.198507839012584	0.456269850518898
cg00033440	0.031251068870693	0.0306215023535757	1637	966	745	1.02055962211938	0.307613924993579	0.572331549662301
cg00033450	0.0262830018863178	0.0777115934007192	1637	966	745	0.338212108852146	0.735246720651715	0.876510411885547
cg00033457	-0.022087442212548	0.058079590478818	1637	966	745	-0.380296107986564	0.703774961441553	0.859141798154066
cg00033490	0.00772421728544703	0.0224020414989683	1637	966	745	0.344799704339569	0.730289248051229	0.873752815861942
cg00033533	-0.0418364073321278	0.0329534634710607	1637	966	745	-1.26956025028653	0.204421766138961	0.463292659115062
cg00033551	-0.00717354818709517	0.0251502131856222	1637	966	745	-0.285228126463601	0.775505455167951	0.898018161197642
cg00033580	-0.0194690861846957	0.0161279147613146	1637	966	745	-1.20716698177222	0.227542240343414	0.489759075981298
cg00033623	0.0735390391317058	0.0292234660390243	1637	966	745	2.51643795549452	0.0119497200270599	0.122227948508329
cg00033643	-0.0114255899612529	0.0692359115893796	1637	966	745	-0.165024041699851	0.868945434064343	0.94365851048343
cg00033666	-0.0494482522625072	0.0212950603904874	1637	966	745	-2.32205268995603	0.0203522509772758	0.150856589763951
cg00033668	-0.0335197551734604	0.0329919546955578	1637	966	745	-1.01599785410634	0.309780544146893	0.57435553091148
cg00033678	0.0801745063602505	0.0530483277746649	1637	966	745	1.51134841989384	0.130892708700255	0.367351573277931
cg00033703	-0.0165737764267078	0.0251507565133859	1637	966	745	-0.658977252548519	0.510003055296834	0.737617660668707
cg00033706	-0.0196804123487296	0.0288530447809287	1637	966	745	-0.68209135285916	0.495277683864202	0.727037644583383
cg00033748	-0.0964001769259528	0.0270273646708186	1637	966	745	-3.56676198734374	0.000371819022917689	0.0476962366588868
cg00033750	0.0271398272225911	0.0329366944214122	1637	966	745	0.823999727335949	0.410059747912416	0.66194967711615
cg00033773	0.038144292963238	0.0201212152233784	1637	966	745	1.89572511102207	0.058172383795564	0.2435221376896
cg00033806	-0.112596784735385	0.0335192689383869	1637	966	745	-3.35916588581791	0.000799733951133014	0.0574222140346874
cg00033818	0.0458499597006875	0.0242313600597622	1637	966	745	1.89217442139471	0.0586440630837281	0.244491240764349
cg00033826	-0.0190161183324903	0.0250886934826003	1637	966	745	-0.757955704057626	0.448586598153211	0.692250414688906
cg00033834	-0.0501317183378716	0.0270600766902427	1637	966	745	-1.85260813972298	0.0641184291556658	0.255470989800171
cg00033877	0.00900060019432433	0.0304995619800348	1637	966	745	0.295105883822731	0.767950417183494	0.89416234423679
cg00033909	-0.046229743743576	0.0266258247441318	1637	966	745	-1.73627462014167	0.0827034263244528	0.290704879583293
cg00033915	-0.0257974787974602	0.0180592695710566	1637	966	745	-1.42848960175031	0.153341749731403	0.398789092903125
cg00033950	-0.0212196396029693	0.0261883466735373	1637	966	745	-0.810270303333477	0.417902610894294	0.668242149544912
cg00033992	0.00356475589643831	0.0339847693512153	1637	966	745	0.104892749443093	0.916473762436014	0.965132029448488
cg00034003	-0.0261967844472633	0.0232119801197006	1637	966	745	-1.12858895760597	0.259236638075734	0.524155700595692
cg00034019	0.0330112954231415	0.057646731724628	1637	966	745	0.5726481699055	0.566961577012435	0.776967399869651
cg00034039	-0.0150566469373506	0.0208053883679696	1637	966	745	-0.723689780313388	0.469359607012404	0.707912541033042
cg00034076	-0.0680305279842339	0.0434632888630921	1637	966	745	-1.56524114404982	0.117719654805649	0.347828303104871
cg00034101	-0.0317148143629554	0.0154606911087238	1637	966	745	-2.05131931942294	0.0403946973723041	0.204826027611757
cg00034130	-0.00506553722526703	0.0196291501901995	1637	966	745	-0.258061972942474	0.796391517364794	0.908756396886907
cg00034154	0.00377886761573247	0.0230093809680132	1637	966	745	0.16423160714257	0.869569094784122	0.94394890676454
cg00034221	-0.0624034570876842	0.033352728909107	1637	966	745	-1.87101503021676	0.0615212670643497	0.250290540523947
cg00034241	-0.0234524907296248	0.026451102017276	1637	966	745	-0.886635676438258	0.375405313138218	0.633438975727092
cg00034257	-0.0379390494730397	0.0233306001482085	1637	966	745	-1.62614974462854	0.104110276168393	0.326809791640517
cg00034300	-0.025510160157796	0.0251157296571051	1637	966	745	-1.015704520875	0.309920207631978	0.574469830719883
cg00034316	-0.0382373331928414	0.0209117953567048	1637	966	745	-1.82850551760883	0.067655596062561	0.262513651724067
cg00034336	-0.0363071007109108	0.0281538803175742	1637	966	745	-1.28959490845911	0.197373510304781	0.454909513265436
cg00034338	-0.0344365020500282	0.0346593897745595	1637	966	745	-0.993569196515544	0.320579484498331	0.584552116500627
cg00034360	-0.0201143319503355	0.0289689367864462	1637	966	745	-0.694341393977099	0.487566662483479	0.721309420065263
cg00034376	-0.0475328384504349	0.0347450859782455	1637	966	745	-1.3680449223869	0.171485765235051	0.42278132163238
cg00034409	0.0120753254066507	0.0296924379627806	1637	966	745	0.406680159500108	0.684296076713599	0.848324176538558
cg00034416	-0.0599510019446389	0.0316607669929358	1637	966	745	-1.89354231241509	0.0584619751658373	0.244117759616466
cg00034425	-0.096203568451609	0.0419871133538467	1637	966	745	-2.29126417052901	0.0220746579113151	0.156322434365723
cg00034433	-0.00402243555766761	0.0176986128577701	1637	966	745	-0.227274057576872	0.820239023750808	0.920656437098132
cg00034555	-0.0259045987905656	0.0352554682572847	1637	966	745	-0.734768252162216	0.462585885849359	0.703042450186408
cg00034559	-0.00379974598920741	0.0147838149942511	1637	966	745	-0.257020666903976	0.797195118901283	0.909166220802127
cg00034574	-0.133198544612818	0.0454141192355146	1637	966	745	-2.9329765027933	0.00340396822857165	0.0807197778635285
cg00034604	-0.0108330633321094	0.0227992650087643	1637	966	745	-0.475149673813828	0.634743682547699	0.819394766188057
cg00034611	-0.0331972969084502	0.02578795902503	1637	966	745	-1.28731773135783	0.198165542365368	0.455852508100971
cg00034635	-0.0287394213037749	0.0201501162992392	1637	966	745	-1.42626577817122	0.153982312704303	0.399631592939253
cg00034650	-0.0313743325286121	0.0129682743479167	1637	966	745	-2.41931437343877	0.0156581774675924	0.135511818756089
cg00034668	-0.0273867401446539	0.0194587423610789	1637	966	745	-1.40742601122221	0.159490947084982	0.407110908884544
cg00034755	-0.00931444963637131	0.0192570587679749	1637	966	745	-0.483690149601742	0.628670477677011	0.815768044023193
cg00034769	-0.00264113694668348	0.0168027184826449	1637	966	745	-0.157185097721624	0.875118356613134	0.946436451447735
cg00034781	-0.070491140641541	0.0494836255624201	1637	966	745	-1.42453467870137	0.154482356101866	0.400326675429654
cg00034798	-0.0901126979356743	0.0360425728153304	1637	966	745	-2.50017384711631	0.0125103956271984	0.124345712037083
cg00034823	0.00356529020397531	0.0230538909727598	1637	966	745	0.154650258743221	0.877116110088928	0.94728676824637
cg00034853	-0.00502901842483123	0.0240866058745542	1637	966	745	-0.208789002943085	0.834638932377908	0.927818609061151
cg00035000	-0.0198385929352296	0.0348603793029923	1637	966	745	-0.569087122168137	0.569375087053374	0.778525793631508
cg00035008	-0.0123447280880959	0.0245066837111738	1637	966	745	-0.503729033009362	0.614519582559622	0.807035503218987
cg00035074	-0.0123839863368843	0.0257515925073294	1637	966	745	-0.480901766885276	0.630650582849889	0.816997453092868
cg00035083	-0.0765516295058987	0.0335759909364911	1637	966	745	-2.27995145848996	0.0227386863360508	0.158239745474619
cg00035197	-0.0746989528447689	0.0256660929050502	1637	966	745	-2.9104138725404	0.0036582905976061	0.0825282400139955
cg00035220	-0.0197828736136337	0.0210435669863853	1637	966	745	-0.940091270003454	0.347309440394042	0.608826924505064
cg00035237	-0.010829206795072	0.0181173134007046	1637	966	745	-0.597726967324572	0.550104803807582	0.765496182143233
cg00035249	-0.0220811545382927	0.0250490130126467	1637	966	745	-0.881517947519308	0.378166954366803	0.635822797857914
cg00035268	-0.00930924421452331	0.0178565583440707	1637	966	745	-0.521334740723678	0.602204122349757	0.799306637261586
cg00035296	-0.021576062213366	0.0251587530362574	1637	966	745	-0.857596645679211	0.391240763616204	0.646788660800006
cg00035316	-0.047606815990944	0.0305906708130855	1637	966	745	-1.55625276352487	0.1198412956049	0.350962362861412
cg00035347	0.0498129561059579	0.0375868294893675	1637	966	745	1.32527687976579	0.185264268380093	0.440305617282403
cg00035348	-0.0401724174225963	0.0256908360547452	1637	966	745	-1.56368665219738	0.118084456299336	0.348391282934177
cg00035389	-0.0159776161531785	0.023341627534478	1637	966	745	-0.684511657534505	0.493749027044824	0.725943789164146
cg00035398	-0.0795333969889171	0.0565977285037053	1637	966	745	-1.40524008810195	0.160139638074315	0.408004480544399
cg00035453	-0.0709991256617055	0.0320254156980951	1637	966	745	-2.21696187587438	0.0267626508317213	0.169920605545224
cg00035505	-0.062809095408537	0.0299576553268573	1637	966	745	-2.09659583579721	0.0361825020715996	0.194750969343829
cg00035526	-0.066756674867647	0.0236605342346329	1637	966	745	-2.8214356533815	0.00483863893577624	0.0895544921710552
cg00035583	-0.03453758744762	0.0213979003719554	1637	966	745	-1.6140643169311	0.1067062007999	0.330971805753491
cg00035608	-0.0190270963957268	0.0197622040675853	1637	966	745	-0.962802343840572	0.335788921159163	0.598470811525503
cg00035623	-0.0490999117063589	0.0309139627010534	1637	966	745	-1.58827621619294	0.112417003474711	0.33987404368752
cg00035630	-0.0234162744251366	0.0213758195149809	1637	966	745	-1.0954562190575	0.273477955520054	0.538757827911046
cg00035636	0.0174578284605705	0.0623661692114755	1637	966	745	0.279924655968098	0.779570676313235	0.900103335168275
cg00035673	-0.032547998974323	0.0241981291224975	1637	966	745	-1.34506262073222	0.178791318843296	0.432225650490753
cg00035689	-0.0858964037935085	0.0403894121511425	1637	966	745	-2.12670596620899	0.0335937291096688	0.188328318441561
cg00035812	-0.0238065949344807	0.0269083750766945	1637	966	745	-0.884728076913859	0.376433235629862	0.634331708498687
cg00035847	-0.0581757248328618	0.049635271308248	1637	966	745	-1.17206420554398	0.241341825307671	0.504966539493327
cg00035869	-0.023847210787369	0.0143845646740384	1637	966	745	-1.65783333230855	0.0975427080743713	0.316212537461077
cg00035877	-0.0495842425114469	0.0230511280023463	1637	966	745	-2.15105492912971	0.0316178304301289	0.183178887584441
cg00035889	-0.00209134464262682	0.0238034240003876	1637	966	745	-0.0878589837576631	0.929999502724002	0.971176311610944
cg00035923	-0.0590074012076783	0.0258680992546476	1637	966	745	-2.28108762946998	0.0226712201470817	0.158037748301664
cg00035934	-0.12961792299748	0.0423890618043697	1637	966	745	-3.05781532971126	0.00226568725390277	0.072162803928078
cg00035937	-0.00768267902522316	0.0198891343130083	1637	966	745	-0.386275184445728	0.699343075299513	0.856603969473912
cg00035945	-0.0280668918117388	0.0287338834532287	1637	966	745	-0.976787278246758	0.328818797576314	0.592043015809443
cg00035969	0.125808399205112	0.0422257205814294	1637	966	745	2.9794257498223	0.00293041779119755	0.0773977003944678
cg00035980	0.00599745282287936	0.0249365214879879	1637	966	745	0.240508798541464	0.809965958576256	0.915510904936825
cg00036011	-0.0409922167058067	0.0409125815193676	1637	966	745	-1.00194647180602	0.316517524543298	0.580709649343467
cg00036110	-0.0561041269954855	0.0309630682506148	1637	966	745	-1.8119692319049	0.0701741138810946	0.267366735982404
cg00036114	0.0619448707115305	0.0530185018660909	1637	966	745	1.16836327944507	0.242830382406271	0.506554376022043
cg00036115	-0.00758468968549123	0.026767832472275	1637	966	745	-0.283350909841024	0.776943683457127	0.898749922685644
cg00036119	-0.00568613565708092	0.0212454924729831	1637	966	745	-0.26763962587884	0.789010442376435	0.904941604140533
cg00036137	-0.0241369168171364	0.0332296513814486	1637	966	745	-0.726366838461975	0.467717758239349	0.706735552107808
cg00036171	0.0274290746771036	0.0234115230707522	1637	966	745	1.17160573424505	0.241525878276901	0.505172677689059
cg00036258	-0.108049966886941	0.0392896909351932	1637	966	745	-2.75008441947699	0.00602354966507597	0.0959508580643533
cg00036263	-0.0359510979355253	0.02276551366725	1637	966	745	-1.57919115997122	0.114485413241377	0.342982215981136
cg00036272	-0.0505712536906084	0.0337278320852244	1637	966	745	-1.49939235829992	0.133964693059956	0.371852803292783
cg00036279	-0.0203694134331947	0.0258981355726473	1637	966	745	-0.786520457276011	0.431676480126328	0.679072883769779
cg00036299	-0.0402291239517994	0.0351929916415248	1637	966	745	-1.14310043208524	0.253164038739273	0.517675151701007
cg00036324	-0.0024114950867437	0.0193361200352634	1637	966	745	-0.124714528165208	0.900764867687659	0.958105528928762
cg00036328	-0.0266570140262291	0.0183568331694006	1637	966	745	-1.45215755790952	0.146649430110779	0.389682572980033
cg00036347	0.0186259458159231	0.0357195295485444	1637	966	745	0.521449919731155	0.602123920489375	0.799271444606376
cg00036352	-0.0320951393080617	0.0469058850410864	1637	966	745	-0.684245468984296	0.493917027093549	0.726079032417277
cg00036369	-0.026102235084649	0.0345184415107855	1637	966	745	-0.756182317109919	0.449648695415994	0.693079020519672
cg00036386	-0.0182686827938965	0.0333034665801655	1637	966	745	-0.548551987821496	0.583387744297257	0.787509224521015
cg00036408	-0.0610254772614719	0.0339867535772418	1637	966	745	-1.79556653220141	0.072747852429024	0.2722686266325
cg00036440	-0.000681637507509461	0.0189319749015232	1637	966	745	-0.0360045642916323	0.971283109257517	0.988271916177188
cg00036558	-0.0551841449810709	0.0309057771398363	1637	966	745	-1.7855608267472	0.0743554661436655	0.275295318912161
cg00036570	0.0207453006608069	0.0249995392526764	1637	966	745	0.829827320060949	0.406757415289329	0.659318172491632
cg00036585	-0.074549367085095	0.0329946673990264	1637	966	745	-2.25943684121801	0.0239872373668583	0.161936390499609
cg00036599	0.0188179774815885	0.0252836942314553	1637	966	745	0.74427325806595	0.456817997730258	0.698640676023367
cg00036619	0.0261784124803379	0.0289855656910986	1637	966	745	0.903153409504692	0.366577357550101	0.625819727820775
cg00036656	-0.043445659205473	0.0255311819574633	1637	966	745	-1.70167050150113	0.0890070384844645	0.301771439446247
cg00036664	-0.0119602078935732	0.0184723849439023	1637	966	745	-0.647464197497748	0.517422344140303	0.742844093164635
cg00036723	-0.0351755825277891	0.0165486414026707	1637	966	745	-2.12558733202789	0.0336869905088487	0.188587725707977
cg00036732	-0.0188185388523245	0.0275626353797424	1637	966	745	-0.682755425707788	0.494858005832507	0.726724763032919
cg00036871	-0.0297908607678627	0.0104177877186103	1637	966	745	-2.85961487914026	0.00429532457177283	0.0863500256815237
cg00036976	-0.0110918513097692	0.0262139900580972	1637	966	745	-0.423127165501577	0.672258062719332	0.841360084036408
cg00037013	-0.00398665291733372	0.0249270184021988	1637	966	745	-0.15993300333834	0.872953581286055	0.945501724815231
cg00037026	-0.0685171270902769	0.0305369007476105	1637	966	745	-2.243748560359	0.024981799788363	0.164838165618149
cg00037058	-0.0316389227686124	0.015939145564149	1637	966	745	-1.98498235939171	0.0473131018028259	0.220468183251118
cg00037131	0.00193452403417692	0.0165346178420319	1637	966	745	0.11699841221968	0.906875663625256	0.960873072797528
cg00037153	0.00209098608762233	0.0258238408446847	1637	966	745	0.0809711498842635	0.935474794097576	0.973436474554849
cg00037186	-0.0240676920643318	0.0219899213051286	1637	966	745	-1.09448741222728	0.273902277644721	0.539167204747091
cg00037187	-0.0394796293304558	0.0277407767239179	1637	966	745	-1.4231623621561	0.154879638570858	0.400857406703357
cg00037188	0.00558636289132498	0.0310860467442586	1637	966	745	0.179706443128113	0.857405275794848	0.938471385629495
cg00037223	-0.0223688817253183	0.0137571241463289	1637	966	745	-1.62598530676831	0.104145257007992	0.326853025335846
cg00037314	-0.000259021508331018	0.0161598243769058	1637	966	745	-0.016028732880364	0.987213422342349	0.994784726096467
cg00037317	-0.0204437517877718	0.0250171782941073	1637	966	745	-0.817188555297113	0.413939594972662	0.664997564407667
cg00037376	-0.025913561383264	0.0241644799153641	1637	966	745	-1.07238233448541	0.283706402494465	0.54891605202869
cg00037388	-0.0115146510688148	0.0286929575988417	1637	966	745	-0.401305826670151	0.688247352118033	0.850479276707644
cg00037400	-0.0135620311563025	0.0283898621393218	1637	966	745	-0.477706833860182	0.632922657406685	0.818355966907698
cg00037406	0.013415282435728	0.0266236336894268	1637	966	745	0.503886231016457	0.614409130300557	0.80696471360139
cg00037419	-0.0169647753684994	0.0211425930292791	1637	966	745	-0.80239804762859	0.42243921284106	0.671860345142433
cg00037441	0.00272956328035954	0.0171946128360109	1637	966	745	0.158745259715472	0.873889159180218	0.945895145378935
cg00037450	0.0326474526766751	0.0253325853624277	1637	966	745	1.28875328789365	0.19766596637682	0.455240986303937
cg00037457	-0.0185937366179396	0.0219945380988284	1637	966	745	-0.845379727202821	0.398022402283793	0.65234372230773
cg00037458	-0.0350988762563247	0.0276062703525443	1637	966	745	-1.27140956775749	0.203763593779087	0.462513942236953
cg00037535	-0.0362690129761497	0.0219674991549877	1637	966	745	-1.6510305847862	0.0989241403768409	0.318468425096729
cg00037614	-0.0106589075588703	0.0225435080915698	1637	966	745	-0.472814945907031	0.636408242152501	0.820456366535325
cg00037635	-0.0377435995364029	0.0186172785401414	1637	966	745	-2.02734247409054	0.0427891461087458	0.210322742220256
cg00037671	-0.0113624181275448	0.0318656924075588	1637	966	745	-0.356572139786597	0.721458090287262	0.868929601928869
cg00037681	0.0499947915478101	0.0459659041607092	1637	966	745	1.08764947542454	0.276909990749298	0.5421593355916
cg00037728	-0.00749253116401168	0.0230763604299501	1637	966	745	-0.324684266687365	0.745461528552801	0.882034299007687
cg00037755	-0.0140647935785834	0.0232757106242618	1637	966	745	-0.604269137283514	0.54574845629592	0.762550410970526
cg00037763	-0.0539920220144147	0.0393994212836749	1637	966	745	-1.37037601709105	0.170757442117185	0.421856907961131
cg00037806	-0.00270228012012831	0.0242839995416351	1637	966	745	-0.111278214920702	0.911409371634484	0.96282922615516
cg00037856	0.0233487667709423	0.0219579380610953	1637	966	745	1.0633405880815	0.287784354981914	0.553005277983792
cg00037930	-0.0475530892230371	0.0356363127843662	1637	966	745	-1.33439981601853	0.182258441470586	0.436629484575445
cg00037940	-0.0626826792839355	0.0313959583917738	1637	966	745	-1.99652065089879	0.0460426361614145	0.217595464257729
cg00037952	0.00345354083672633	0.0244049976235404	1637	966	745	0.141509574800989	0.887484808454513	0.952062134886957
cg00037986	-0.0458086808097421	0.0229103970934367	1637	966	745	-1.9994712716204	0.0457224041168042	0.216906832921381
cg00038020	-0.020098020645019	0.0191631482671881	1637	966	745	-1.04878490552785	0.29443193915584	0.559606376000073
cg00038038	-0.00127577960995643	0.0322385030892146	1637	966	745	-0.0395731652436196	0.968438247165564	0.987075952904787
cg00038046	-0.0325462362167738	0.0240503606980319	1637	966	745	-1.35325355928808	0.176161479131827	0.428807434558796
cg00038167	-0.0125957382977692	0.0206996194632874	1637	966	745	-0.6085009591654	0.542939690980533	0.760682209120779
cg00038193	-0.0605581239825251	0.0263938940571859	1637	966	745	-2.29439899437794	0.0218936653189008	0.155783630853464
cg00038239	-0.00865302835990132	0.0147822764177926	1637	966	745	-0.585365076077604	0.558382947289384	0.771189473210557
cg00038298	-0.0136673151516418	0.0192215548569293	1637	966	745	-0.711041081399033	0.477160075172677	0.713758854094948
cg00038342	-0.059071240862088	0.0287087369717038	1637	966	745	-2.05760500436889	0.0397861270670905	0.203378757394818
cg00038358	-0.0311814833198955	0.0238038333368774	1637	966	745	-1.30993537379496	0.190401488766011	0.446549613593963
cg00038376	-0.0327635031286795	0.0261655719948184	1637	966	745	-1.25216078345881	0.210690150928938	0.470651153600515
cg00038436	-0.0123719638944048	0.0114363601061117	1637	966	745	-1.081809577489	0.279496482712764	0.544781712665382
cg00038446	-0.0783713448526904	0.0350245832593647	1637	966	745	-2.23760963185011	0.0253805985219216	0.165988558586856
cg00038450	-0.11539060873643	0.0344166560086552	1637	966	745	-3.35275480300616	0.000818358425651151	0.0575589216674715
cg00038503	-0.00182737341336632	0.0295782237724279	1637	966	745	-0.0617810395724221	0.95074474473825	0.979805107760611
cg00038584	-0.0679395466897098	0.0212277490001997	1637	966	745	-3.20050640739489	0.00139816824433499	0.0645075602900635
cg00038590	-0.0641541077063952	0.0286449528653486	1637	966	745	-2.23963041614921	0.0252487192284507	0.165622634551254
cg00038665	0.00217679556115936	0.0194703862813409	1637	966	745	0.111800327415459	0.910995434253461	0.962632906384988
cg00038675	-0.0365467936717897	0.0182591231182052	1637	966	745	-2.00156346146496	0.0454964777052142	0.216364296780945
cg00038681	-0.0323035015879783	0.021369504786697	1637	966	745	-1.51166355563316	0.130812483852789	0.367252151117163
cg00038688	-0.100686882842119	0.0399120199535831	1637	966	745	-2.52272079837644	0.0117391736513914	0.121448272538684
cg00038736	-0.0598231973394078	0.0198051924198897	1637	966	745	-3.02058147535741	0.00256196722598837	0.0744028940477576
cg00038760	-0.0914163279358305	0.0386829569791458	1637	966	745	-2.36321975037	0.0182332317117517	0.144128840293397
cg00038791	0.0223526270331911	0.0213866455725573	1637	966	745	1.04516750686107	0.296099864065974	0.561177814249033
cg00038857	0.0075618818413551	0.0195694397601452	1637	966	745	0.386412791272415	0.699241196543377	0.85654295496459
cg00038877	-0.0199057866271453	0.0234957472295037	1637	966	745	-0.847208068452044	0.397002998481129	0.651522407619952
cg00038997	-0.0400967137868341	0.0424410013801256	1637	966	745	-0.944763612613787	0.344918992183198	0.606650004474688
cg00039016	0.00943807086518452	0.0191505668121969	1637	966	745	0.492835066332004	0.622195228224216	0.811891015418719
cg00039044	-0.0110469024756014	0.0302842080231165	1637	966	745	-0.364774355900907	0.715326966110423	0.865503408822032
cg00039048	-0.0100485521612441	0.0167684189444779	1637	966	745	-0.599254598451764	0.549086041253064	0.764845719897059
cg00039057	-0.00635619730056026	0.0166506805484335	1637	966	745	-0.381737988550759	0.702705263889133	0.858474545914591
cg00039070	-0.0133611600829232	0.0196806972745132	1637	966	745	-0.67889668219358	0.497299295381607	0.728560462429406
cg00039129	-0.0781472213191325	0.0313459947037779	1637	966	745	-2.49305284638851	0.0127631326360368	0.125249494746486
cg00039142	-0.019003151390704	0.0205334679265071	1637	966	745	-0.925472085802536	0.354856805382569	0.615422018889138
cg00039147	0.00974419278814912	0.0199768513449344	1637	966	745	0.487774205248816	0.625775103095323	0.814057227170979
cg00039170	0.0182370693475887	0.0361788274835104	1637	966	745	0.504081271177204	0.614272101122189	0.806883758692046
cg00039173	0.000788922385487276	0.0226201799155741	1637	966	745	0.0348769279657276	0.972182130302342	0.988698347278928
cg00039176	0.0558151626309819	0.0353841452018232	1637	966	745	1.57740599109078	0.114895347846705	0.343556474430893
cg00039177	-0.012439621158998	0.0153510132464801	1637	966	745	-0.810345282051677	0.417859540915839	0.668208760698207
cg00039180	-0.0706709143055297	0.0264528793278843	1637	966	745	-2.67157738972614	0.00762441293916	0.104026899728308
cg00039279	-0.0246863177558586	0.0196173479233025	1637	966	745	-1.25839220736534	0.208429393111973	0.467991387780111
cg00039326	0.0294907518263175	0.0206973613682851	1637	966	745	1.42485562780513	0.154389553986248	0.400176352942522
cg00039441	-0.0127329630284933	0.0177946386636093	1637	966	745	-0.715550524469636	0.474370978230721	0.711630177556476
cg00039452	-0.0149812154979714	0.0209375917277482	1637	966	745	-0.715517605499831	0.474391306127731	0.711643818832104
cg00039463	0.0220422089466213	0.0152171725132373	1637	966	745	1.44850884272009	0.147666302386125	0.391111488286255
cg00039478	-0.0217341122991393	0.0197012959801669	1637	966	745	-1.10318185773255	0.270110344086564	0.535270767606233
cg00039480	-0.0530057501538052	0.0243683305740387	1637	966	745	-2.17519004811416	0.0297585796954953	0.178251687899702
cg00039505	-0.0161678463642725	0.0250754211720722	1637	966	745	-0.644768686169843	0.519167440126564	0.744069606053851
cg00039564	-0.0184641859046148	0.0288091470139492	1637	966	745	-0.640914008862344	0.521668264018101	0.745897484662625
cg00039593	-0.016412652770774	0.0252447014897353	1637	966	745	-0.650142477519393	0.515691418743839	0.741614684324039
cg00039627	-0.0272207461698271	0.0279649108270402	1637	966	745	-0.973389342743995	0.330503641653242	0.593638213797568
cg00039649	-0.0264980811715378	0.0306629455476812	1637	966	745	-0.864172723730438	0.387619618474727	0.643680733646308
cg00039662	-0.0197475974899924	0.021034191996788	1637	966	745	-0.938833186128943	0.347954895595806	0.609439883574848
cg00039672	-0.127838502779985	0.0431683261286799	1637	966	745	-2.96139587156825	0.00310658531511804	0.0786490235585091
cg00039793	-0.0114170961689024	0.0386587443264428	1637	966	745	-0.295330238160194	0.767779071975502	0.894079822101396
cg00039794	-0.0104770281723702	0.0201603909861312	1637	966	745	-0.519683778929567	0.603354255120657	0.800062537382502
cg00039795	-0.0550483220034662	0.0316866952323705	1637	966	745	-1.73726927342142	0.082527734902513	0.290385510237798
cg00039840	-0.0144438264439681	0.014315286116083	1637	966	745	-1.00897923568155	0.313133704394063	0.577590924826425
cg00039845	-0.0960630163836134	0.0455961950019331	1637	966	745	-2.10682089546158	0.0352849190542563	0.1925084919312
cg00039864	-0.0435180291882509	0.0289596612943651	1637	966	745	-1.5027119532202	0.133106213703998	0.370629224713396
cg00039913	-0.119348139535854	0.0409130613799846	1637	966	745	-2.91711584296747	0.00358099805267203	0.0819685887805796
cg00039945	-0.0308207857072876	0.0164776255016716	1637	966	745	-1.87046281056459	0.0615978956194107	0.250447067797412
cg00039998	-0.0694643130019711	0.0350362883978728	1637	966	745	-1.98263903450996	0.0475746951507822	0.221001787413976
cg00040007	-0.0281651730514871	0.0201696450472437	1637	966	745	-1.39641391732553	0.162779194190345	0.411515869972945
cg00040008	-0.00490977880952807	0.0206052039120997	1637	966	745	-0.238278583918549	0.811694852555351	0.916397486533768
cg00040013	0.0183082145478942	0.0491616559279047	1637	966	745	0.372408418763255	0.70963699291465	0.862375195273307
cg00040027	-0.0693100720039714	0.0227060185367711	1637	966	745	-3.05249781645901	0.00230598308283609	0.0724845310981168
cg00040047	0.00440216218683436	0.0232358135681814	1637	966	745	0.18945590925478	0.849758995493619	0.93493338697264
cg00040278	-0.0280335943669331	0.0308062786117557	1637	966	745	-0.90999613164037	0.362958514203642	0.622594412389984
cg00040288	-0.0163131827729619	0.0269484456563476	1637	966	745	-0.605347817866422	0.545031824726111	0.762063723403853
cg00040312	-0.00514045357592885	0.019383640449334	1637	966	745	-0.265195466732126	0.790892276295244	0.905917430138726
cg00040322	-0.144654529427347	0.0485795301030034	1637	966	745	-2.97768482158299	0.00294702122276624	0.0774941480729985
cg00040367	-0.0195594211273051	0.0228284176513827	1637	966	745	-0.856801440467792	0.391680035734351	0.647173928088133
cg00040380	-0.0392602392809308	0.0319169533611885	1637	966	745	-1.23007477676963	0.218845845144018	0.480000524934103
cg00040393	-0.131026255261972	0.0436326466083083	1637	966	745	-3.00294081260298	0.00271436974109752	0.0756010887090533
cg00040423	-0.00713774306183202	0.0099534252658226	1637	966	745	-0.717114246724805	0.47340591111062	0.710908722700923
cg00040426	-0.0323862145363551	0.0179555439917085	1637	966	745	-1.80368885238511	0.0714638789884131	0.269857765607204
cg00040427	-0.021776937372036	0.0301094804826258	1637	966	745	-0.723258489451589	0.469624417178499	0.708126652022047
cg00040446	0.000854500516603137	0.0136090423365644	1637	966	745	0.0627891732181101	0.949942052792003	0.979456424672219
cg00040466	-0.00611129324511474	0.0218441096459897	1637	966	745	-0.279768475078896	0.779690484351016	0.900148579214689
cg00040486	-0.026012870205287	0.0236402579413529	1637	966	745	-1.10036321387948	0.271335679730307	0.536554162706476
cg00040504	-0.014720101057301	0.0377230514651646	1637	966	745	-0.390215014045042	0.696428327912025	0.854972867964147
cg00040566	-0.0129866798115422	0.0197267705024817	1637	966	745	-0.658327718158854	0.510420142951334	0.737878111604195
cg00040569	-0.0495579611760377	0.031217554286848	1637	966	745	-1.58750300297921	0.112591885999865	0.340124682224231
cg00040575	-0.0151533940875735	0.012739483840253	1637	966	745	-1.18948257854005	0.234422317615955	0.497400756618681
cg00040588	-0.0447696224203891	0.0448469633178863	1637	966	745	-0.998275448508095	0.318293345323016	0.582341632494858
cg00040590	-0.0681010330638483	0.0256946018017402	1637	966	745	-2.65040235257648	0.00811705876275795	0.106319658747235
cg00040592	-0.0839499861215749	0.0313912713844057	1637	966	745	-2.67430984535653	0.0075628355007383	0.103729872457771
cg00040659	0.0248370842491411	0.0181642630144402	1637	966	745	1.36735986642541	0.171700244810057	0.42307998863941
cg00040663	-0.0264577281440451	0.0177373190217559	1637	966	745	-1.49164189422275	0.135985721650569	0.374800841618203
cg00040688	0.00350329053530354	0.0225858379691021	1637	966	745	0.155110053481129	0.876753678796533	0.947155549072705
cg00040708	-0.0439598232553327	0.0228212532837481	1637	966	745	-1.9262668315696	0.0542440352861169	0.235584141210549
cg00040738	-0.0932468034304572	0.0351642165946301	1637	966	745	-2.65175261844727	0.00808481297896466	0.106161108081146
cg00040744	-0.0688528773188619	0.0360050459630955	1637	966	745	-1.91231188510174	0.0560105724062485	0.239214328974668
cg00040749	0.0200134059771394	0.0251664649983258	1637	966	745	0.795241047102594	0.426588585265719	0.675135140052373
cg00040761	-0.00595257954794362	0.0198768100461126	1637	966	745	-0.299473584248886	0.764616741639757	0.892342676712483
cg00040825	0.0164164489500243	0.0332780992523334	1637	966	745	0.493310895719899	0.621859101053006	0.811669572538558
cg00040837	0.0192199219804439	0.0331417583682758	1637	966	745	0.57993066532166	0.562041182554991	0.773636523378414
cg00040861	-0.0365732008048425	0.0290020323270508	1637	966	745	-1.26105648019466	0.207468186190531	0.46683016959541
cg00040862	-0.0548407443354182	0.0175734898311276	1637	966	745	-3.12065189455311	0.00183602207134256	0.0688669277239736
cg00040873	0.0311782523652536	0.0226693912905073	1637	966	745	1.37534581170291	0.169212434948806	0.419801077240816
cg00040934	0.00283247873161543	0.0241804827990307	1637	966	745	0.117139047849324	0.906764236411564	0.960815581596266
cg00040945	0.0245912047626876	0.0251109754593315	1637	966	745	0.979301055130826	0.327575950621507	0.590932374051466
cg00040986	-0.05348368748613	0.0263332775466618	1637	966	745	-2.03103040976797	0.0424132135032927	0.209486450281373
cg00041014	-0.0594405562509855	0.0196211734043957	1637	966	745	-3.02940884451228	0.00248868268940531	0.0738872679213284
cg00041030	-0.00741544594898824	0.0268591632242389	1637	966	745	-0.276086261030508	0.782516661958759	0.901544722376613
cg00041047	-0.026087469603256	0.025485609748499	1637	966	745	-1.02361567412734	0.30616807717779	0.570940817374304
cg00041053	-0.0316613882277938	0.0238480695672421	1637	966	745	-1.32762897804039	0.18448580976495	0.439343847622055
cg00041079	-0.0534314488597719	0.0205810125722662	1637	966	745	-2.59615257860408	0.00951177831393868	0.112302526373605
cg00041083	-0.0427515663033857	0.0271534329139869	1637	966	745	-1.57444424941806	0.115578011495807	0.344607589047302
cg00041084	0.00425857143237881	0.0262909974298279	1637	966	745	0.161978313821876	0.871342921032291	0.944745449946112
cg00041270	-0.0353785757079889	0.0259249126296523	1637	966	745	-1.3646555424655	0.172548886139707	0.424193990124795
cg00041311	0.0365102540516703	0.0284158026754204	1637	966	745	1.28485738969646	0.199023893765873	0.456877291837992
cg00041328	-0.0721100474843123	0.0379080885864005	1637	966	745	-1.90223380215962	0.0573159512851073	0.241813720844389
cg00041368	-0.0763440397703799	0.0331444603815245	1637	966	745	-2.30337253621229	0.0213826943631998	0.154114997133804
cg00041401	0.0660102072797496	0.042393028366435	1637	966	745	1.55710053806898	0.119639913141963	0.350656720480119
cg00041515	-0.142068173019858	0.0473809730940699	1637	966	745	-2.99842244138373	0.00275471677964064	0.0759126769072046
cg00041575	-0.0455284850990002	0.0338888691693405	1637	966	745	-1.34346427647076	0.179307885393731	0.432876434752428
cg00041585	-0.0508329303925992	0.0408673380184788	1637	966	745	-1.24385225114526	0.213732029029694	0.474143299021482
cg00041599	-0.0847431534893283	0.0318487228378164	1637	966	745	-2.66080225322901	0.00787164468161628	0.105171971363217
cg00041666	-0.093092192605937	0.0367504869050586	1637	966	745	-2.53308732606542	0.0113989714886861	0.12007228273639
cg00041759	-0.00174835123936965	0.0238110795021752	1637	966	745	-0.0734259544683783	0.941476135062891	0.975953004199252
cg00041829	-0.0327951958428964	0.0257149021184373	1637	966	745	-1.27533815574521	0.202370534635432	0.460891557798529
cg00041865	-0.00278087582946575	0.0210980714262315	1637	966	745	-0.131807110388689	0.895153059713265	0.955569830469971
cg00041872	-0.00326095201207122	0.0114938483910776	1637	966	745	-0.283712808897203	0.776666355013098	0.898605324839266
cg00041873	-0.00278271185218451	0.0230607684201688	1637	966	745	-0.120668652556728	0.903968297571224	0.959582038675272
cg00041898	-0.0838925587543311	0.0419853556950522	1637	966	745	-1.99813857392704	0.0458668089934336	0.217222794388876
cg00041901	-0.0157350071790491	0.0285565580758627	1637	966	745	-0.551012035037551	0.581700616079194	0.786412402484941
cg00041903	-0.0792775613139176	0.0258754625885231	1637	966	745	-3.0638123296424	0.00222101769864296	0.0717588016304514
cg00041980	-0.0408249371991698	0.022267821344892	1637	966	745	-1.83336019123104	0.066930511077643	0.261038444416039
cg00041989	-0.0454095444763516	0.0260617432549709	1637	966	745	-1.74238323323557	0.0816292017301192	0.288756046576286
cg00041995	0.00040851681209938	0.0196825650713099	1637	966	745	0.0207552628744945	0.983443414511498	0.993269856870414
cg00041996	-0.0421689334253746	0.0240356873713916	1637	966	745	-1.75443010111565	0.0795439227825513	0.284882334833576
cg00042059	-0.0551378187825347	0.0241382573208323	1637	966	745	-2.28425018631931	0.0224843425794879	0.157540254148131
cg00042073	-0.041360107669723	0.020618720152534	1637	966	745	-2.00594932002314	0.0450259229973332	0.21535170915619
cg00042079	-0.00199737226298328	0.0431436985312945	1637	966	745	-0.0462958052039622	0.963080129512154	0.984816872159071
cg00042080	-0.0500032397299937	0.0233039571369124	1637	966	745	-2.14569737818436	0.0320438144873702	0.184267134189881
cg00042081	-0.0308730943114195	0.0240607967720863	1637	966	745	-1.28312850999333	0.199628681461095	0.457612646157719
cg00042144	0.094199517692775	0.055164859954631	1637	966	745	1.70760005137776	0.0879001891663266	0.299870086634155
cg00042156	-0.0496317686022404	0.0398619138686673	1637	966	745	-1.24509246509743	0.213275965244104	0.473606638834569
cg00042186	0.0231297743931251	0.0255946560543682	1637	966	745	0.903695456738815	0.366289871686332	0.625527105930616
cg00042199	-0.00425531257585012	0.0237594639138937	1637	966	745	-0.179099688076791	0.857881590452634	0.938645645321022
cg00042205	-0.0973216283903872	0.0328576163013115	1637	966	745	-2.96191992437694	0.0031013313882604	0.0786490235585091
cg00042208	-0.0253060982062896	0.0228527619500039	1637	966	745	-1.10735403719047	0.26830357388559	0.533416679190463
cg00042244	-0.0505994939173435	0.0226499390574767	1637	966	745	-2.23397925217113	0.0256190214478713	0.166631434998349
cg00042252	0.0039760583385687	0.0184871834459161	1637	966	745	0.215071070733981	0.829738698326525	0.925417778726245
cg00042263	-0.00398235920817665	0.0275351295845152	1637	966	745	-0.144628308210911	0.88502214875654	0.950905441932775
cg00042325	-0.0379104145838416	0.0197325429142744	1637	966	745	-1.9212128283992	0.054878363566037	0.236870952855355
cg00042335	0.0132254179963522	0.0324592905702309	1637	966	745	0.407446304710108	0.683733498046758	0.847982806707341
cg00042341	0.0454949389241244	0.0289426817301001	1637	966	745	1.57189784099412	0.116167491648592	0.345444255987288
cg00042356	0.01652810607372	0.0349295333265153	1637	966	745	0.473184279881959	0.636144800414142	0.820282966909695
cg00042409	0.00798060199922593	0.0204830975139902	1637	966	745	0.38961890377054	0.696869052898774	0.855204791582855
cg00042419	-0.0965452515052116	0.0379174154498076	1637	966	745	-2.54619810870314	0.01098127180434	0.118257814020339
cg00042433	-0.028623433173197	0.0199493735505027	1637	966	745	-1.43480360928305	0.151534081688063	0.396372135057988
cg00042467	0.00639504160092047	0.046712327826385	1637	966	745	0.13690265286476	0.89112457655141	0.953800944563289
cg00042478	-0.0297306945373564	0.0162279053043022	1637	966	745	-1.83207222249901	0.0671222527681761	0.261452348110157
cg00042489	0.0654643863848514	0.0310416634571584	1637	966	745	2.10892004789631	0.0351030220351664	0.192053910987134
cg00042568	-0.058808913719012	0.0444994100786473	1637	966	745	-1.32156614245165	0.186497327505483	0.44189001986678
cg00042637	-0.0863821075792042	0.0512250585472707	1637	966	745	-1.68632520935999	0.091923727350948	0.306726548597233
cg00042650	-0.0442608033859094	0.0190814027985178	1637	966	745	-2.31957806526402	0.0204862171647482	0.151297605329832
cg00042654	-0.03109937629355	0.0199720253845	1637	966	745	-1.55714684388925	0.119628921189684	0.350654709037711
cg00042683	-0.034130622023832	0.0242659432073134	1637	966	745	-1.4065236093335	0.1597585008634	0.407482789967842
cg00042733	-0.0335481817004052	0.022537743627206	1637	966	745	-1.48853329132328	0.136802917742549	0.375961273378674
cg00042736	-0.0354348606672912	0.0274791408126235	1637	966	745	-1.28951850819924	0.197400045663896	0.454933116767481
cg00042810	-0.0906106652144924	0.0458069661096546	1637	966	745	-1.9780979381517	0.0480850984923603	0.222133100891441
cg00042837	0.0290070673595301	0.0352458795775528	1637	966	745	0.822991728599217	0.410632566250002	0.662395607923609
cg00042854	-0.0195936222326403	0.0221311952928379	1637	966	745	-0.885339538754205	0.376103556272953	0.634055833631655
cg00042874	-0.00493650685339541	0.0337087456263424	1637	966	745	-0.146445878114719	0.883587443744272	0.950254442175173
cg00042881	-0.0390288703176468	0.0321802219159097	1637	966	745	-1.21282166479875	0.225372998659328	0.487408032815768
cg00042882	-0.0691281236586759	0.0410155186248337	1637	966	745	-1.68541386227458	0.0920993375269551	0.3070121346551
cg00042896	-0.037624382930249	0.0228607367649547	1637	966	745	-1.64580797710452	0.0999952645757732	0.320143217797186
cg00042914	-0.00789186185367582	0.0233206819317467	1637	966	745	-0.338406135668467	0.735100547364309	0.876439434030621
cg00042969	-0.0083398963830002	0.0330097432127373	1637	966	745	-0.252649538327282	0.800570765058065	0.910856632613547
cg00042994	0.0230383182167577	0.023549481186581	1637	966	745	0.978294087849602	0.328073442666494	0.591384985451227
cg00043004	-0.0108729148085478	0.0466604251501549	1637	966	745	-0.233022197580893	0.815773300785842	0.918472179864438
cg00043005	-0.0039093284389493	0.0307305302024055	1637	966	745	-0.127213178985219	0.898787298647377	0.957201407062161
cg00043043	-0.0478668373281096	0.0215870955892716	1637	966	745	-2.21738200630837	0.0267338938840329	0.169841577922415
cg00043076	-0.0357517661042273	0.0288366382472258	1637	966	745	-1.23980353735119	0.215225763665128	0.475851796728945
cg00043080	0.0166704591608689	0.0187408224164558	1637	966	745	0.889526552806509	0.373850857132514	0.632082471414382
cg00043088	-0.0628148263708636	0.023528287336781	1637	966	745	-2.66975770364158	0.00766566975376609	0.104248657986843
cg00043095	0.00646830703379159	0.0214130524962973	1637	966	745	0.302073094665511	0.762634714523151	0.891367068446446
cg00043234	0.0237886733671815	0.0363833072233201	1637	966	745	0.653834826536441	0.513310059066599	0.739909211465743
cg00043265	0.0117950428112036	0.0307611767371099	1637	966	745	0.383439258907617	0.701443888625163	0.85774675301446
cg00043284	-0.0454004222804284	0.0206325368937029	1637	966	745	-2.20042850350044	0.0279157497415161	0.173209241427364
cg00043324	-0.0374958775797247	0.021733201985103	1637	966	745	-1.72528086774448	0.0846655981738437	0.294178987307726
cg00043347	-0.0662192120289103	0.0266110396328868	1637	966	745	-2.48841131133691	0.012930293960992	0.125813216604689
cg00043361	-0.0381082733484655	0.0264369139975839	1637	966	745	-1.44147964289433	0.149640485639234	0.393772550290706
cg00043364	0.0284836227595509	0.0291335327348448	1637	966	745	0.977692029963928	0.328371123509186	0.591651767557484
cg00043371	0.00694393580371636	0.01424483152377	1637	966	745	0.487470546220865	0.625990182998557	0.814184828499257
cg00043379	-0.0367226733716713	0.0414427280195763	1637	966	745	-0.886106565048629	0.375690254196637	0.633694186532754
cg00043405	-0.0235941039508036	0.025464502020278	1637	966	745	-0.926548806334994	0.354297422702983	0.614970196645577
cg00043430	0.061227142256538	0.0209216688441207	1637	966	745	2.92649418708984	0.00347533446978094	0.0812538028377869
cg00043444	-0.0260772295285563	0.0183311342333873	1637	966	745	-1.42256497587916	0.15505282295345	0.40107794571668
cg00043510	-0.0089826512869635	0.0586843233561959	1637	966	745	-0.153067306109019	0.878364062676635	0.947867401225262
cg00043524	-0.0233935148009864	0.0216723904883692	1637	966	745	-1.07941552702923	0.280561544182686	0.545858295416013
cg00043564	-0.0543793664443086	0.0262134739393517	1637	966	745	-2.07448148879933	0.0381905680731161	0.199495092728957
cg00043591	-0.004437843047176	0.0329156845030826	1637	966	745	-0.134824571148152	0.892767152848843	0.95454407482316
cg00043599	-0.0214871494712494	0.0216591545330503	1637	966	745	-0.992058551429677	0.32131557687698	0.585258661531082
cg00043664	-0.0680258049223256	0.0353586234430607	1637	966	745	-1.92388159657488	0.0545426391217983	0.236197194250138
cg00043673	-0.00293303222303731	0.0149488688791407	1637	966	745	-0.196204291224334	0.844474622363252	0.932422301306068
cg00043771	-0.0560830946081179	0.030950422884839	1637	966	745	-1.81202999444606	0.0701647205456869	0.267349527783075
cg00043784	-0.0237530287734482	0.0209885888480444	1637	966	745	-1.13171156695755	0.257921470278665	0.522769456416709
cg00043788	-0.0413826571605431	0.0311163695311895	1637	966	745	-1.32993205132955	0.183725927314024	0.438455929241837
cg00043790	-0.0320568499209568	0.0337799645723408	1637	966	745	-0.948990039711442	0.342765751687817	0.604742801117554
cg00043792	-0.0274988482976197	0.0236156954274832	1637	966	745	-1.16443101927955	0.244419051338971	0.508353258808568
cg00043800	-0.0522050318879587	0.0202856765087321	1637	966	745	-2.57349227990926	0.0101551066524017	0.114954064912414
cg00043819	-0.0215108154682294	0.0262309964774939	1637	966	745	-0.820053309323783	0.41230510287137	0.663737372883469
cg00043905	-0.0761454906424325	0.0280803885742261	1637	966	745	-2.71169647247415	0.00676400298888827	0.0999088749702023
cg00043949	-0.117474372152165	0.0376386090436263	1637	966	745	-3.12111353573143	0.00183316340873044	0.0688669277239736
cg00044050	9.3912966569907e-05	0.0526434779263402	1637	966	745	0.00178394304991232	0.998576837498223	0.999441929476225
cg00044052	0.00416510245584693	0.0196339354045757	1637	966	745	0.212137932106889	0.832025837072995	0.926509656297344
cg00044095	-0.0128368319305356	0.00868704357914587	1637	966	745	-1.47769857645836	0.139680836936049	0.380036075117407
cg00044097	-0.173748196363457	0.0505756174281549	1637	966	745	-3.43541424106734	0.000606428152886559	0.0539719038504279
cg00044103	-0.0410838255725963	0.0335526274058119	1637	966	745	-1.22445926739793	0.220955202087436	0.482414966030631
cg00044107	-0.0291661239684073	0.0450577558605781	1637	966	745	-0.647305295422519	0.51752513427506	0.742928427224632
cg00044143	-0.0135391546051987	0.0217209926235596	1637	966	745	-0.623321173200596	0.533160319519562	0.753866396281184
cg00044170	-0.0544182598513595	0.0441355269829805	1637	966	745	-1.23298085626902	0.217759934761752	0.478800328387483
cg00044179	-0.0561292268512595	0.0333986941059235	1637	966	745	-1.68058148241504	0.0930350150791714	0.30857838744635
cg00044210	0.00404357962555027	0.0251139204271077	1637	966	745	0.161009494208068	0.87210579003234	0.945105675588286
cg00044245	-0.0175464729723771	0.0185193925297181	1637	966	745	-0.947464823385556	0.343541810794656	0.605439996294737
cg00044249	0.0280767276714123	0.0128521556074776	1637	966	745	2.18459288300843	0.0290601284749666	0.176362913068216
cg00044289	-0.059865474341708	0.0306428836533242	1637	966	745	-1.95365015313151	0.050912716514021	0.228482480405136
cg00044299	-0.017796624514196	0.0218331795556641	1637	966	745	-0.815118314252999	0.415123161111253	0.665972902550893
cg00044318	-0.0260504321814669	0.0145006197807221	1637	966	745	-1.7965047408594	0.072598582077059	0.271976795249366
cg00044323	-0.013108719712147	0.0192829464705081	1637	966	745	-0.679808956177724	0.496721553193586	0.728112724229418
cg00044354	0.00501407101913228	0.0314707523719501	1637	966	745	0.159324790201118	0.87343264466944	0.945705705701936
cg00044372	-0.0442711391373209	0.0285009599474474	1637	966	745	-1.55332098353711	0.120539766908051	0.352040571468774
cg00044430	-0.0268437606013318	0.0466601554956593	1637	966	745	-0.575303710760865	0.565164977271411	0.775731360046999
cg00044440	0.0227720597314104	0.0268901332032807	1637	966	745	0.846855594178766	0.39719940009234	0.651690801994452
cg00044448	-0.018014787204073	0.0133916536511566	1637	966	745	-1.34522499411544	0.178738903687189	0.432169206810685
cg00044466	-0.0149515969554166	0.0121944736338113	1637	966	745	-1.22609613210042	0.220338844774225	0.481690239211522
cg00044488	-0.0816118413481016	0.0244177055080201	1637	966	745	-3.34232228827954	0.000849528440648951	0.0582124173622295
cg00044497	-0.0497564741357196	0.0236872631830951	1637	966	745	-2.10055816710937	0.035832392322996	0.193863269296003
cg00044505	-0.0214395032513351	0.0364349503985427	1637	966	745	-0.588432343582732	0.556323308450913	0.769700954939475
cg00044545	-0.0337569167911299	0.0201020447243131	1637	966	745	-1.67927776771392	0.0932887527425161	0.308984108816641
cg00044551	-0.0554691555466726	0.025686908185008	1637	966	745	-2.15943293553121	0.0309614334295581	0.181459637816781
cg00044638	-0.0521189448541358	0.0252310101508936	1637	966	745	-2.06567016312226	0.0390166922388458	0.201552022883558
cg00044665	-0.0181657412374179	0.0171694080428873	1637	966	745	-1.05802956001988	0.290198064513327	0.555491026753535
cg00044729	-0.0747799355392079	0.0296628118695686	1637	966	745	-2.52099955553862	0.0117965247138357	0.121664206691624
cg00044757	0.0103957640068946	0.0211487938339506	1637	966	745	0.491553517827864	0.623100909666045	0.812430955359894
cg00044796	-0.18225637967111	0.10865390155745	1637	966	745	-1.67740299297713	0.0936546078976017	0.309603689736987
cg00044807	-0.023045412765825	0.0163268928895406	1637	966	745	-1.41150021144491	0.158287206629795	0.405464712778976
cg00044848	-0.0328045626081526	0.0238638337167005	1637	966	745	-1.37465601703364	0.169426248524916	0.42004753663203
cg00044871	-0.00881785056663481	0.0183714505647452	1637	966	745	-0.479975739289539	0.631308768397252	0.817380161541491
cg00044950	-0.0126410019887124	0.0257968047007529	1637	966	745	-0.490022006033305	0.624183991127565	0.813127096244008
cg00044968	-0.019078497489887	0.0348060893990295	1637	966	745	-0.548136772021824	0.583672728999778	0.78769958467463
cg00044995	-0.0394440881021488	0.0220790581601852	1637	966	745	-1.7864932378899	0.0742044386072723	0.2750113096672
cg00045008	-0.126619326830654	0.0508402107244709	1637	966	745	-2.49053505141567	0.0128535699942762	0.125563017108706
cg00045016	-0.0371544971410148	0.0212985187994292	1637	966	745	-1.74446389868251	0.081265905655309	0.288107036204335
cg00045025	-0.15866679485901	0.0533316069116546	1637	966	745	-2.97509870876095	0.00297184393590929	0.0777814676465894
cg00045061	-0.07838802135378	0.0298682895863567	1637	966	745	-2.62445631937312	0.00875946936870766	0.10914594810999
cg00045114	0.0779481119647743	0.0236577215084172	1637	966	745	3.29482752331162	0.00100585988335668	0.0600210639219192
cg00045118	-0.0253308004299022	0.0191657370658317	1637	966	745	-1.32167108120571	0.186462373701055	0.441844851690995
cg00045163	0.00139768480479326	0.0195991922021976	1637	966	745	0.0713133883465127	0.943157050997083	0.976595327461311
cg00045164	0.0139464137927272	0.0282278595580099	1637	966	745	0.494065579576324	0.621326152213047	0.811349128686589
cg00045190	0.0528558398437013	0.0563647935931323	1637	966	745	0.937745647136397	0.348513468151867	0.609890061041953
cg00045248	-0.00603440657748923	0.0224777116205135	1637	966	745	-0.268461784694405	0.788377713042558	0.904587506953804
cg00045273	-0.0510758406065613	0.0281678562917929	1637	966	745	-1.81326686977748	0.0699737352506282	0.26695875090821
cg00045275	-0.0397520168265312	0.0303120665258325	1637	966	745	-1.31142549428802	0.189897954077294	0.445984008023497
cg00045303	0.0675706852786333	0.0329276598923015	1637	966	745	2.05209497120782	0.040319175219192	0.204642194894425
cg00045357	-0.0273185013746251	0.0213149892218671	1637	966	745	-1.28165682329311	0.200144557059607	0.458209078244553
cg00045416	0.0161172876311711	0.0246725146733089	1637	966	745	0.653248679535977	0.513687708196461	0.740161492378831
cg00045439	-0.0377545969260392	0.0341988049853411	1637	966	745	-1.10397415764154	0.269766596277265	0.534950881230399
cg00045515	-0.0505656164314352	0.0277865059393807	1637	966	745	-1.81979038824636	0.0689734956911038	0.265022563815451
cg00045592	-0.0170877672905282	0.0297144754342992	1637	966	745	-0.575065419825785	0.565326080495407	0.775845090178406
cg00045607	0.127146720692573	0.0434064251388097	1637	966	745	2.92921428765371	0.00344522351216712	0.0810517828592225
cg00045689	0.0106645505030933	0.0241378056066705	1637	966	745	0.441819388094923	0.658678264322102	0.833682989208054
cg00045690	-0.0784914857642927	0.0294622130793743	1637	966	745	-2.6641408624949	0.00779428369970021	0.104844283635124
cg00045712	-0.0389952172613815	0.0229856754718691	1637	966	745	-1.69650081891679	0.0899811919506316	0.303478876655386
cg00045753	-0.0314670192839332	0.0248105269803575	1637	966	745	-1.26829306402261	0.204873650741683	0.46385286235086
cg00045762	-0.0957085219863747	0.041904003621545	1637	966	745	-2.28399469537002	0.022499389785847	0.157574508470264
cg00045763	0.0100218632013706	0.0209853914060198	1637	966	745	0.477563796999078	0.633024459311934	0.818414547940026
cg00045787	-0.073059648295892	0.0368152291893444	1637	966	745	-1.98449527287034	0.0473673770290001	0.220564872144755
cg00045900	0.00545491538127155	0.0257124199459244	1637	966	745	0.212150991339739	0.832015650858994	0.926507707611671
cg00045902	0.0507935981666096	0.0553148454144365	1637	966	745	0.918263402637171	0.358616255067129	0.618717460358487
cg00045910	-0.0394066392395638	0.029130647686974	1637	966	745	-1.3527553408016	0.176320611554617	0.428981854420086
cg00045967	-0.0509507992563184	0.0176440732020655	1637	966	745	-2.8877005140941	0.00393166605608112	0.084104439183465
cg00046018	-0.0325577287318384	0.019716305718454	1637	966	745	-1.65130979387103	0.0988671354777438	0.318372693595209
cg00046026	-0.000553695950551421	0.0271049732341659	1637	966	745	-0.020427836093691	0.983704567983303	0.993371784237115
cg00046041	-0.0281141779368103	0.0348661523027797	1637	966	745	-0.806345870707646	0.420160571833166	0.67003852131717
cg00046073	-0.0318740697876399	0.02721867157166	1637	966	745	-1.17103693704241	0.24175435891878	0.505385088566083
cg00046105	-0.0566057898719463	0.0264629431715093	1637	966	745	-2.13905873980372	0.0325784814417592	0.185662515260605
cg00046156	-0.0206599942546826	0.0239221524340775	1637	966	745	-0.863634420506913	0.38791526671903	0.643964190482176
cg00046227	-0.0515114874745214	0.0232138973839031	1637	966	745	-2.21899350301429	0.0266238382662669	0.169500600160922
cg00046336	0.209437354508381	0.0376303697945195	1637	966	745	5.56564699342615	3.04656190434089e-08	0.000115080291746001	-33.0465688945754	18.2761832561085	1626	-1.80817670908012	0.0707636916978065	-9.54500286009127	34.5915442214465	1624	-0.275934569413453	0.782633429207115	0.965501719273977
cg00046347	-0.0539268549473261	0.0376842232766106	1637	966	745	-1.4310194096742	0.152615517711478	0.397812706405809
cg00046410	0.0223656538247002	0.0266915697564401	1637	966	745	0.837929504663317	0.402192619843633	0.65570653513018
cg00046423	-0.0799062993482861	0.0429859480315524	1637	966	745	-1.85889349909495	0.0632215773763653	0.253728662107901
cg00046432	-0.0220630132525971	0.02181402329221	1637	966	745	-1.01141421539034	0.311967688146376	0.576444978013226
cg00046499	-0.0640987766913059	0.0349005729365361	1637	966	745	-1.83661101517916	0.0664485630033981	0.260116250577174
cg00046501	-0.0369980394950527	0.0219244190348795	1637	966	745	-1.68752656278794	0.0916926465374299	0.306290738379467
cg00046537	-0.00892405764655775	0.0345936326362033	1637	966	745	-0.25796821456728	0.796463864175767	0.908800647069422
cg00046539	-0.0983488065101707	0.0292318112749814	1637	966	745	-3.36444449456146	0.000784695720004143	0.0572388574382205
cg00046560	0.0362318295239144	0.0190087767318708	1637	966	745	1.90605792445165	0.0568176750882893	0.240783704873014
cg00046571	0.0113880307188509	0.0205158981709087	1637	966	745	0.555083215172078	0.578913580815743	0.7845798725729
cg00046575	0.00287973336207635	0.0433286632372715	1637	966	745	0.0664625480436977	0.947017689861703	0.97822519206292
cg00046625	0.0159494136943547	0.0385264790917045	1637	966	745	0.41398575915516	0.678938769061528	0.845199140718307
cg00046710	-0.0668686368685327	0.0287837978012147	1637	966	745	-2.32313460962788	0.0202939209422599	0.150675947662333
cg00046726	0.0217435193564243	0.0238337143093421	1637	966	745	0.912300914335517	0.361744662916772	0.621425612760401
cg00046744	-0.0519900416762366	0.0300610269045393	1637	966	745	-1.72948322229092	0.0839111543776646	0.292793474419936
cg00046774	-0.00395590823883961	0.026471871154534	1637	966	745	-0.149438179709562	0.881226294695774	0.949133277612245
cg00046802	-0.0414638833384926	0.0249809544743808	1637	966	745	-1.65981981917528	0.0971422369432964	0.315539776494784
cg00046815	-0.0144632504016247	0.0249607703312249	1637	966	745	-0.579439264481827	0.562372545199326	0.773831386563493
cg00046819	0.0211686853358349	0.0193913038465093	1637	966	745	1.09165868903887	0.275143789892784	0.540414629646117
cg00046877	-0.00011347545720161	0.0118994067058096	1637	966	745	-0.00953622815045124	0.992392468081723	0.996897570698892
cg00046899	-0.0229773914652033	0.0168886339909485	1637	966	745	-1.36052397591884	0.173851466298288	0.425853362860816
cg00046913	-0.0216637065440849	0.0214036969468153	1637	966	745	-1.01214788257915	0.311616925986366	0.576124742748596
cg00046914	-0.00975429057097155	0.0181953688939779	1637	966	745	-0.536086441984692	0.591971642829274	0.792992655931367
cg00046981	-0.109569619709244	0.0401701935011557	1637	966	745	-2.72763484960789	0.00644716404074222	0.0981062637891031
cg00046991	-0.0762290846079011	0.0280791503319634	1637	966	745	-2.7147931367826	0.00670136957914243	0.0995633881157991
cg00047003	-0.0830591468354812	0.0319081634092989	1637	966	745	-2.60306886893012	0.00932280423350566	0.111469686739686
cg00047030	0.0458159547182726	0.0275107597553378	1637	966	745	1.66538311285217	0.0960276891771527	0.313655814841928
cg00047050	0.00629917931723912	0.0264113696105643	1637	966	745	0.238502561969354	0.811521179925496	0.916303384703066
cg00047052	-0.0367159182368494	0.0209153392250228	1637	966	745	-1.7554541115414	0.0793686867071581	0.284586100297437
cg00047079	0.012193455538235	0.0189642558993054	1637	966	745	0.642970417767965	0.520333342885823	0.744934220950848
cg00047081	-0.0959136606094857	0.029255458320456	1637	966	745	-3.27848771189549	0.00106553516920971	0.0607500737483984
cg00047117	-0.0974713886371139	0.0408617011291885	1637	966	745	-2.38539722878761	0.0171738550113874	0.140630395002302
cg00047185	-0.00588118149599548	0.0260525409839718	1637	966	745	-0.225743105043525	0.821429409735652	0.921266585643198
cg00047222	-0.0261587427296287	0.0122846743134315	1637	966	745	-2.12938023933024	0.0333716683499566	0.18776480742404
cg00047287	-0.0979824716561716	0.044355161258993	1637	966	745	-2.20904329676641	0.0273096814988815	0.171493219040275
cg00047338	-0.0605597143761679	0.029843632095572	1637	966	745	-2.02923404839699	0.0425959762526888	0.209908519602351
cg00047443	-0.079499603032112	0.0307061057300846	1637	966	745	-2.58904869705511	0.00970943024851986	0.11310706773097
cg00047466	-0.0254589316764193	0.0238116098293917	1637	966	745	-1.06918145639167	0.285145541218362	0.550396177609571
cg00047469	0.0160559189599431	0.0113289655849964	1637	966	745	1.41724492315582	0.156601622500321	0.403264579028061
cg00047501	-0.00347382973773859	0.0269431175648363	1637	966	745	-0.128931989009034	0.897427302658518	0.956630877486638
cg00047512	-0.0898282414812864	0.0403781207842825	1637	966	745	-2.22467612995632	0.0262388688864102	0.168470695969006
cg00047532	0.000139490462953696	0.0242774285076731	1637	966	745	0.00574568525285156	0.995416331748655	0.998175110020001
cg00047657	0.0180730827707078	0.0220117230873897	1637	966	745	0.821066242699633	0.411728089131894	0.663259310300312
cg00047667	-0.0334386034168552	0.0303018733722336	1637	966	745	-1.10351604358217	0.269965317326886	0.535137504418476
cg00047683	-0.0327262678142962	0.0192451996425928	1637	966	745	-1.7004899103186	0.0892287515181529	0.302143203676104
cg00047694	-0.0326687058238117	0.0336986205082182	1637	966	745	-0.969437482339808	0.332470166873836	0.595407851037655
cg00047749	-0.0496641134991624	0.0254112207846577	1637	966	745	-1.95441666970788	0.0508219902226532	0.228296722924924
cg00047753	-0.011433865972587	0.0190065335911506	1637	966	745	-0.601575553887983	0.547540003565342	0.763808817183099
cg00047800	-0.00281384630546372	0.032857996585652	1637	966	745	-0.0856365755023676	0.931765794405771	0.971889224605798
cg00047815	-0.0369261320483734	0.0188320884936019	1637	966	745	-1.96080918273716	0.0500706267598029	0.226629803185489
cg00047843	-0.038061699000283	0.0228790444273202	1637	966	745	-1.66360527517631	0.0963827411697705	0.314226444974441
cg00047844	0.00669681322490364	0.0306856492563262	1637	966	745	0.218239254739673	0.8272699028881	0.924189326821899
cg00047845	0.000496448224732147	0.0176829523984443	1637	966	745	0.028074962457956	0.977605785330397	0.990863599301967
cg00047873	-0.0282579740815649	0.0193824360732032	1637	966	745	-1.45791653715977	0.145055362470007	0.387492041982592
cg00047941	-0.101116471779337	0.0314818666960428	1637	966	745	-3.21189568444641	0.00134424231078509	0.0639593233140257
cg00048066	-0.0400610635236375	0.0232968276787219	1637	966	745	-1.71959307404875	0.0856954590007789	0.295998250018648
cg00048078	0.00788496110514542	0.0235851400727787	1637	966	745	0.334319028032656	0.738181658707437	0.878120564349735
cg00048079	-0.130020055321407	0.0442671096067138	1637	966	745	-2.93717065506548	0.00335850748524275	0.0804267684939283
cg00048134	-0.0692577167437549	0.0223675446389921	1637	966	745	-3.0963486543365	0.00199243596397566	0.0700812684207738
cg00048149	-0.0676051316095991	0.0359632300260014	1637	966	745	-1.87984036919711	0.0603073043362713	0.247827660335328
cg00048178	0.00333862656519835	0.0160399118620759	1637	966	745	0.208144944554967	0.835141687428444	0.928059300933226
cg00048234	-0.0153548801738776	0.0234472258196466	1637	966	745	-0.654869803872984	0.512643586175279	0.739460318924461
cg00048370	-0.00033424870812331	0.0351995998870662	1637	966	745	-0.00949580987271752	0.992424710816053	0.99690438816269
cg00048381	0.0365616954248991	0.0253845812583006	1637	966	745	1.44031115001921	0.149970606976313	0.394189247770759
cg00048420	-0.0255871010184641	0.0314311677778308	1637	966	745	-0.814067781360363	0.415724520306585	0.666419122799929
cg00048436	0.00578076288925739	0.0228516314230751	1637	966	745	0.252969373706076	0.800323641823012	0.910727933343783
cg00048458	-0.051268198916487	0.0404195030762373	1637	966	745	-1.26840250410272	0.20483459523376	0.46381060098163
cg00048525	-0.0536022246138747	0.033447533114897	1637	966	745	-1.6025763224374	0.109221146896061	0.334847630214512
cg00048584	0.0285280136928912	0.0214388457756332	1637	966	745	1.33066929028965	0.183483171565552	0.438148945560832
cg00048586	0.0468687456086197	0.0325659194236328	1637	966	745	1.43919614241284	0.150286135829909	0.394649755882263
cg00048697	-0.0271381794470316	0.0212387717614788	1637	966	745	-1.27776595331434	0.201513129040603	0.45988034133413
cg00048743	0.0998956835634874	0.0397559612379894	1637	966	745	2.5127221290283	0.0120758132704205	0.122740238078096
cg00048746	-0.0164465668176706	0.0160620447333695	1637	966	745	-1.02393979662516	0.306014996560405	0.570782677228555
cg00048759	-0.000403820195777535	0.0487388162467602	1637	966	745	-0.00828539194987892	0.993390298864233	0.997297508674284
cg00048764	0.00886056685873901	0.0223255305451271	1637	966	745	0.396880461175555	0.691507347160252	0.852301368819511
cg00048823	0.0356545254760572	0.0443672083824011	1637	966	745	0.803623369060112	0.421731196015377	0.671284202055479
cg00048832	-0.00261078549504807	0.0248532559780356	1637	966	745	-0.105048026598824	0.916350569118155	0.965085226492435
cg00048842	0.0038301614909004	0.047223753774629	1637	966	745	0.0811066716377416	0.935367034537884	0.973399265982797
cg00048905	-0.0272686812921941	0.0269134194950555	1637	966	745	-1.01320017314054	0.311114286315607	0.575656751687536
cg00048983	-0.000263688527267909	0.0228351415908666	1637	966	745	-0.011547488165056	0.990788049302579	0.996272122383743
cg00049033	-0.0235337508889055	0.0209660984247073	1637	966	745	-1.12246687066834	0.26182858946192	0.526762326431872
cg00049047	-0.0848433829376616	0.0248235179470292	1637	966	745	-3.41786297650109	0.000646614568652794	0.0547988173865205
cg00049066	-0.00245378635972639	0.0259723333325764	1637	966	745	-0.0944769315989284	0.924741868701476	0.968779096521522
cg00049102	-0.0192605075427344	0.0211823077377655	1637	966	745	-0.909273332310021	0.363339713277665	0.622913117264954
cg00049156	-0.00957099738878199	0.0214295339632354	1637	966	745	-0.446626483114474	0.655203847025558	0.831580499687172
cg00049220	-0.00757006508918648	0.0232166943077434	1637	966	745	-0.326061281112775	0.744419666851971	0.881464078065018
cg00049253	-0.00279089101966272	0.0163009957155745	1637	966	745	-0.171209849285232	0.864079922882249	0.9414219052271
cg00049286	-0.0306819982213088	0.0309586795983463	1637	966	745	-0.99106288185972	0.321801340630682	0.585690752902135
cg00049323	0.00825667648795424	0.0337967465877571	1637	966	745	0.244303884887701	0.807026090554635	0.914051268545186
cg00049380	-0.0532056878836073	0.0224909593033594	1637	966	745	-2.36564777722309	0.018114522683746	0.143732930294387
cg00049382	-0.0189045897471351	0.0344219513444011	1637	966	745	-0.549201570764813	0.582942031211924	0.787195938267893
cg00049400	-0.0208505709154201	0.0167127146299809	1637	966	745	-1.24758732360668	0.212360661618796	0.472585418298384
cg00049411	-0.0393809451156077	0.0180677954925975	1637	966	745	-2.17962092451967	0.0294276703341147	0.177382280757854
cg00049440	-0.0199281430523871	0.0256885891149371	1637	966	745	-0.775758565922933	0.438003608047849	0.684083666247343
cg00049502	-0.0431106905509478	0.034674851311451	1637	966	745	-1.24328407824235	0.213941198273809	0.474397672335923
cg00049528	-0.0490197401265858	0.0232094345103984	1637	966	745	-2.11206094248543	0.0348323518663985	0.191395626749291
cg00049533	-0.0294901394966038	0.0304926719439019	1637	966	745	-0.967122184335224	0.333625812662445	0.596462763853889
cg00049537	0.0047932837975734	0.0291023027044688	1637	966	745	0.164704623075663	0.869196812660977	0.943767562137147
cg00049545	-0.034633810708058	0.0222156340017949	1637	966	745	-1.55898367362641	0.119193537788779	0.350022006340554
cg00049582	-0.0541554278828543	0.0269850733750365	1637	966	745	-2.0068660599957	0.0449280875631001	0.215146417839021
cg00049595	-0.00466756666554915	0.0244666410776644	1637	966	745	-0.190772679042166	0.848727350196452	0.934446262757172
cg00049616	0.00444938125475286	0.0253344212854241	1637	966	745	0.175625928243041	0.860609552246626	0.939850672926236
cg00049638	-0.0332282244316244	0.0210882739898561	1637	966	745	-1.575673023198	0.115294400099129	0.344168134572397
cg00049664	-0.0402685454095793	0.049376637599101	1637	966	745	-0.815538428042182	0.414882818411796	0.665770286357086
cg00049674	-0.104776888020866	0.0352960916240442	1637	966	745	-2.96851246695798	0.00303592652237274	0.0781788273407557
cg00049691	-0.00637152959821365	0.0259405178091945	1637	966	745	-0.245620756111325	0.806006609781533	0.913520567802322
cg00049709	-0.0914577157597338	0.0407499387155634	1637	966	745	-2.2443644982662	0.0249420884625575	0.164703076005388
cg00049718	-0.00185877831243423	0.0316484466578176	1637	966	745	-0.0587320550841343	0.95317269549259	0.980754204053668
cg00049729	-0.00602923529469722	0.0176011010221994	1637	966	745	-0.342548758006266	0.731981933905834	0.874715878985337
cg00049868	-0.0481791025416253	0.0172166273486939	1637	966	745	-2.79840537672324	0.00519574393414007	0.0916198523018993
cg00049883	-0.0146528925512853	0.0143093216139772	1637	966	745	-1.02401028829854	0.305981710598225	0.570757893057387
cg00049892	-0.0426732720087393	0.0236100815386636	1637	966	745	-1.80741739239053	0.0708807290290202	0.268705157965054
cg00049903	-0.0224917972983944	0.0192312541293346	1637	966	745	-1.16954396978646	0.242354794351274	0.506025289882678
cg00049914	0.0225169192127017	0.0203253986519142	1637	966	745	1.10782177502733	0.268101538356841	0.533211062023317
cg00049960	-0.0389171489275598	0.0224388368054226	1637	966	745	-1.7343657010846	0.0830414597811221	0.291291322005725
cg00049973	0.0136748914528254	0.0167286031216215	1637	966	745	0.817455668797046	0.413787030693737	0.664883532979032
cg00049981	-0.000931246822511097	0.0216104149864959	1637	966	745	-0.0430925006804831	0.965633052696485	0.985853737879422
cg00050034	-0.0081792551735974	0.0264071680511173	1637	966	745	-0.309736173063485	0.756801014645159	0.888276901387989
cg00050133	-0.0163174482614441	0.0219798078896787	1637	966	745	-0.742383570563711	0.457961478190601	0.69955874240123
cg00050152	-0.0251026842912484	0.0219132451438065	1637	966	745	-1.1455484628822	0.252149470989117	0.516672212461694
cg00050224	0.00148354482458719	0.0284326718803835	1637	966	745	0.0521774679083442	0.958393652536732	0.982917797520073
cg00050247	-0.0311761249536971	0.0136469773750504	1637	966	745	-2.28447106614932	0.0224713408617294	0.157502066954484
cg00050250	-0.0411261902370198	0.0163733644283928	1637	966	745	-2.51177394950689	0.0121081773317702	0.122858842533702
cg00050271	-0.0199526200400291	0.0200519147762723	1637	966	745	-0.995048116982791	0.319859920051104	0.583865906636488
cg00050284	-0.029377393759282	0.0206837499436964	1637	966	745	-1.42031274982779	0.155707074873852	0.40204831856325
cg00050289	-0.0351926112485436	0.0242657005700067	1637	966	745	-1.45030270801425	0.147165692240326	0.390388569841974
cg00050294	-0.0480837792356594	0.0300137983383651	1637	966	745	-1.60205578426228	0.109336204493491	0.335032422352028
cg00050312	0.0216142256686127	0.0249557555769874	1637	966	745	0.86610183378074	0.386561237468654	0.642788801384903
cg00050336	-0.0204869578509578	0.018191724402813	1637	966	745	-1.12616909740508	0.260259017366469	0.525215698168324
cg00050342	-0.0355611857691461	0.0245837030242	1637	966	745	-1.44653495586649	0.148218654937123	0.391863299904887
cg00050375	-0.0397376908353514	0.0230829770343777	1637	966	745	-1.72151498379822	0.0853463405964374	0.295405400907535
cg00050402	0.0883615791833001	0.033430497988565	1637	966	745	2.64314277380865	0.00829240840215234	0.107037051981479
cg00050416	-0.0349770085620421	0.0363368097318493	1637	966	745	-0.96257786030634	0.3359015750611	0.598568057332252
cg00050440	-0.0743692839836517	0.0336710202614127	1637	966	745	-2.20870301542005	0.027333403637579	0.171567502821565
cg00050482	-0.0283739201726573	0.0203478928118921	1637	966	745	-1.39444022213811	0.163373916578396	0.412268649237903
cg00050496	0.00619743853872613	0.0377348700323641	1637	966	745	0.164236382248322	0.86956533644356	0.943948241281002
cg00050505	-0.0372617531701893	0.034989839954433	1637	966	745	-1.06493065469048	0.28706435959358	0.552312114914544
cg00050590	-0.0083435519547669	0.0185623146211267	1637	966	745	-0.449488769319246	0.653138613400136	0.830321655605968
cg00050618	0.0297850337276995	0.0330359091296856	1637	966	745	0.901595703353447	0.367404302535702	0.62655686565952
cg00050625	-0.0316593055737346	0.0556858058821229	1637	966	745	-0.568534567691304	0.569750021886516	0.778772232882899
cg00050629	-0.0391377553088096	0.0374421536181093	1637	966	745	-1.04528590176715	0.296045174069418	0.561123846420804
cg00050654	-0.00082780701522741	0.0319697532488205	1637	966	745	-0.025893443993283	0.979345485205071	0.991562018865308
cg00050692	0.0025854651109557	0.0193415913377579	1637	966	745	0.133673856809727	0.893676909535263	0.954978056523923
cg00050697	-0.00479373617361252	0.0229282779388082	1637	966	745	-0.209075281903255	0.83441548335908	0.927714751871319
cg00050703	-0.120805152424545	0.039806439013298	1637	966	745	-3.034814352125	0.00244475920607554	0.0736448276894191
cg00050792	-0.0722756254971354	0.0403555412483002	1637	966	745	-1.79097153108261	0.0734825590357164	0.27366528397143
cg00050872	-0.00919316212271319	0.0307850868212776	1637	966	745	-0.298623881624371	0.765264942858466	0.892685909023666
cg00050938	-0.0355868940058666	0.0209833353032719	1637	966	745	-1.69595984106099	0.090083626122337	0.303625412357333
cg00050984	-0.00337507805457672	0.0301719968470829	1637	966	745	-0.111861275595454	0.910947115340163	0.962617873848624
cg00051022	-0.0236200182806945	0.0244500666477377	1637	966	745	-0.96605128407206	0.334161212528762	0.596966143723791
cg00051068	-0.0396596240058064	0.0301608927845132	1637	966	745	-1.31493534654818	0.188715802406348	0.444529178661459
cg00051163	0.00897156069751412	0.029555691999685	1637	966	745	0.303547644819473	0.761511117656512	0.890778000079635
cg00051179	-0.0381792464497478	0.0231857180059297	1637	966	745	-1.64667087040322	0.0998176549100512	0.319905537458479
cg00051200	-0.112486062640926	0.0436613882304764	1637	966	745	-2.57632812880669	0.0100725283132254	0.114599235611049
cg00051275	-0.022473678296383	0.0194923377955212	1637	966	745	-1.15294935538962	0.249099494892131	0.513406931023182
cg00051307	-0.0835704740898277	0.0323500470243406	1637	966	745	-2.5833184732915	0.0098715240516043	0.113766782328816
cg00051371	-0.0759500188906195	0.0291643099196839	1637	966	745	-2.60421107510445	0.00929192033231863	0.111315881816797
cg00051443	-0.0433880297918754	0.0232330616834929	1637	966	745	-1.86751235730169	0.0620086554271368	0.251273916329547
cg00051483	-0.0375346060077458	0.04368179302748	1637	966	745	-0.859273473140925	0.390315464298358	0.646014932711487
cg00051546	-0.0137757928437412	0.0253717210073841	1637	966	745	-0.542958549785879	0.587232258767629	0.789997533802568
cg00051590	-0.00791394688203938	0.027875831729516	1637	966	745	-0.283899937366167	0.776522966951917	0.898541957812621
cg00051595	0.0416103428992889	0.0349437708730625	1637	966	745	1.19077998337511	0.233912606173682	0.496865209582144
cg00051662	-0.0204998355371794	0.0238068941990658	1637	966	745	-0.861088194275414	0.389315574482887	0.645174822961406
cg00051704	-0.0463549013657893	0.0221852091556485	1637	966	745	-2.08945072550677	0.036821219874981	0.196323959277792
cg00051762	-0.0377751317823666	0.0296259300823017	1637	966	745	-1.27506990252884	0.202465434452681	0.461007810490782
cg00051782	0.000297296853309151	0.012140224473549	1637	966	745	0.0244885795939686	0.980465877788298	0.992017309186389
cg00051818	0.00784717784692991	0.0218661869845782	1637	966	745	0.358872713036999	0.719736592329495	0.868013556853057
cg00051979	-0.00173918428114971	0.0345249408112389	1637	966	745	-0.0503747215863018	0.959829925602119	0.983487731010139
cg00052046	-0.0544048916172634	0.0201023459491402	1637	966	745	-2.70639515183502	0.00687245136503295	0.100430625806433
cg00052131	-0.0379020453913081	0.0276176263912485	1637	966	745	-1.37238605716379	0.170131292913057	0.420992361513855
cg00052225	-0.0248909865810157	0.0238680272572835	1637	966	745	-1.04285898087451	0.297167590852848	0.56225139318485
cg00052246	0.0106171735984394	0.0215120547617048	1637	966	745	0.493545303600651	0.621693543704242	0.811564081006952
cg00052290	-0.0183804874129036	0.0274144848082723	1637	966	745	-0.670466271441925	0.502655174666122	0.732432820622663
cg00052385	0.0347061644777435	0.0279906811857385	1637	966	745	1.23991853743905	0.215183231845927	0.475805272613402
cg00052422	0.0307633109060906	0.0429421284834575	1637	966	745	0.716389987933212	0.473852760367055	0.711249869883376
cg00052433	0.0113248155166047	0.0352569602106232	1637	966	745	0.321207938771545	0.748093819980295	0.883498840378699
cg00052459	-0.0313471865915364	0.0231304811187675	1637	966	745	-1.35523279565949	0.175530363825803	0.428068546828695
cg00052472	-0.0428775337710677	0.0347536714807232	1637	966	745	-1.23375551256075	0.217471125752123	0.478421948654424
cg00052487	-0.0820359895919373	0.0788020764895896	1637	966	745	-1.0410384249554	0.298011439379089	0.563092423166807
cg00052517	0.0196188532578158	0.0206946323463884	1637	966	745	0.948016516043092	0.343260969493661	0.605181431015325
cg00052550	-0.0276572649676549	0.0162401564345295	1637	966	745	-1.70301715252266	0.088754682286076	0.301353750413027
cg00052578	-0.0179741920879392	0.033498315610223	1637	966	745	-0.53657002629869	0.591637562189235	0.792789065809877
cg00052588	-0.0448976236627331	0.0209092059767552	1637	966	745	-2.14726583652416	0.0319185980593725	0.183969788207423
cg00052651	-0.0473809178322839	0.025727247651365	1637	966	745	-1.84166291219146	0.0657052792039268	0.258633502733635
cg00052665	-0.0529534793376518	0.0218604903630215	1637	966	745	-2.42233721468692	0.0155289909520276	0.13502300527963
cg00052692	0.0537475956258571	0.0289678498783122	1637	966	745	1.85542233378174	0.063715582973419	0.254701694374352
cg00052723	-0.0312835930972774	0.021283934730513	1637	966	745	-1.46982188647801	0.141802157828076	0.383045969376535
cg00052772	0.0228513225880229	0.0185980241426252	1637	966	745	1.2286962535794	0.219362314971153	0.480565957498212
cg00052836	-0.0570285641721723	0.0343896395502508	1637	966	745	-1.65830653993453	0.0974471908871597	0.316073345106294
cg00052853	-0.0685287172613308	0.0251914437907757	1637	966	745	-2.72031717715297	0.00659093432095792	0.098925230393845
cg00052865	-0.0573894966806584	0.0295318161522833	1637	966	745	-1.94331077996439	0.0521498279183236	0.231142238472025
cg00052903	-0.0522895983577937	0.0250027520544265	1637	966	745	-2.09135371354196	0.036650175271897	0.195923051579061
cg00052925	0.01445764006985	0.0249859312238354	1637	966	745	0.578631228123214	0.562917627518099	0.774227502665968
cg00052932	0.00259479399598983	0.0375480279206221	1637	966	745	0.0691059994275949	0.944913685662594	0.977303790740713
cg00052964	0.0347323178765032	0.0281626264194298	1637	966	745	1.23327694509845	0.217649513724895	0.478642215344081
cg00052970	-0.0171062536847492	0.0174490955342657	1637	966	745	-0.980351884208368	0.327057311525801	0.590462166163938
cg00052976	0.0210867435538592	0.0241955030188247	1637	966	745	0.871514989271072	0.38360082003449	0.640253637753412
cg00053010	0.0484268236170386	0.0381595461838419	1637	966	745	1.26906183275168	0.204599417525827	0.463518009958949
cg00053063	-0.0347905658790618	0.0405504417083225	1637	966	745	-0.857957753686354	0.3910413860915	0.646626146806803
cg00053073	-0.0050895943421056	0.0209940728420313	1637	966	745	-0.242430060160406	0.808477312824644	0.914800085520177
cg00053135	-0.173123307430979	0.0519376631196132	1637	966	745	-3.333290275927	0.000877400471709468	0.0585795713272938
cg00053144	-0.0565902105220618	0.0212450971407428	1637	966	745	-2.66368330288949	0.00780484562054345	0.104884722236985
cg00053261	-0.0279458013456625	0.0246693308513202	1637	966	745	-1.13281553983322	0.257457613576014	0.522301872913845
cg00053292	-0.0146778802950552	0.0244197097848489	1637	966	745	-0.601066942415591	0.547878616017462	0.764029182970802
cg00053309	-0.0186130376315422	0.025456767098268	1637	966	745	-0.7311626633379	0.464784443635591	0.704639709145054
cg00053338	-0.0171971211468655	0.0187566272647243	1637	966	745	-0.91685572806622	0.359353296159277	0.619336137420138
cg00053361	-0.0179315066580511	0.0227609791546175	1637	966	745	-0.787817893783948	0.430917289178358	0.678475560202595
cg00053373	-0.0215941685536229	0.0164502417729968	1637	966	745	-1.31269612031295	0.189469366144105	0.445458054355718
cg00053393	-0.0028271991552271	0.0312034113928809	1637	966	745	-0.0906054507832478	0.927817185261971	0.970177128174956
cg00053507	-0.00131754792891572	0.0241124851904129	1637	966	745	-0.054641730975104	0.956430559483203	0.982029346265442
cg00053536	0.0047649011138707	0.0160430538746661	1637	966	745	0.297007112928483	0.766498759630205	0.893350857709564
cg00053586	-0.0302846047482445	0.0201085446036741	1637	966	745	-1.50605652199768	0.132245592622797	0.369343849427457
cg00053617	-0.0922703260974953	0.0382593337160451	1637	966	745	-2.41170760532087	0.0159874620394128	0.136613677065446
cg00053618	-0.00413385008558728	0.0184917818836845	1637	966	745	-0.223550662212527	0.823134851152277	0.922052035867688
cg00053661	-0.0116377282891908	0.0169237758376781	1637	966	745	-0.687655544531689	0.491767138167531	0.72446472734049
cg00053728	0.0288348726648306	0.0192238529903599	1637	966	745	1.4999528283581	0.133819450072285	0.371675087867511
cg00053755	-0.0719389730309009	0.0291549256226355	1637	966	745	-2.46747235654233	0.0137087320963481	0.128677227982173
cg00053769	0.0153571391610179	0.0200901604703156	1637	966	745	0.764410975398078	0.444732540465513	0.68928033722819
cg00053783	-0.0478421777170294	0.0199008279287174	1637	966	745	-2.40402951517369	0.0163259985829498	0.137801770648589
cg00053839	-0.0108700497322991	0.0231828995801549	1637	966	745	-0.468882233420191	0.639216250372323	0.822085813503121
cg00053851	-0.0486124659399228	0.0262034420331636	1637	966	745	-1.85519390461749	0.0637482039220594	0.254744717497752
cg00053870	-0.026791486861546	0.0296452936533464	1637	966	745	-0.903734912355026	0.366268951088778	0.625505473174361
cg00053916	-0.0214567868080072	0.0163957396497223	1637	966	745	-1.30868062474819	0.190826250457897	0.44703196917201
cg00053927	-0.0303650932253577	0.0333434681243995	1637	966	745	-0.910675911457983	0.362600232044955	0.622283667112831
cg00053967	-0.00779370397796433	0.0271443910812416	1637	966	745	-0.28712023617101	0.774056596058452	0.897231851116642
cg00054047	-0.0101220926957361	0.0284507196730658	1637	966	745	-0.355776332270379	0.722053915237899	0.869301964636443
cg00054173	-0.0611696924034945	0.0263980690192593	1637	966	745	-2.3172032908493	0.0206155010166091	0.151734936369226
cg00054197	-0.0291931617883325	0.0195939430903012	1637	966	745	-1.48990745016417	0.136441209480784	0.375421112230179
cg00054210	-0.0239365027254017	0.022712334300788	1637	966	745	-1.05389883789141	0.292084760966531	0.557277121797128
cg00054243	0.0325725801334354	0.0230882036814369	1637	966	745	1.41078884190648	0.158496886259642	0.405758979403241
cg00054248	-0.0349581358523601	0.0224546344929692	1637	966	745	-1.55683388492945	0.119703225964868	0.350754212031773
cg00054301	-0.0470299429778461	0.0231567927280283	1637	966	745	-2.03093509235942	0.0424228944405764	0.209508383665895
cg00054372	0.00700636985603306	0.0204340066350337	1637	966	745	0.342877928013432	0.731734320100138	0.874577589275264
cg00054384	-0.0158274979970474	0.0199059815274543	1637	966	745	-0.795112663759792	0.426663233839428	0.675186497760313
cg00054408	0.00523245243938573	0.0224777265697618	1637	966	745	0.232783881552537	0.815958330335179	0.91857807401311
cg00054409	-0.0342029947403797	0.0342512472401563	1637	966	745	-0.998591219191574	0.318140338127921	0.582194393549652
cg00054472	-0.0813623997339393	0.0269728107166433	1637	966	745	-3.01645981906274	0.00259685704038867	0.0747125776330997
cg00054496	-0.0395947302546684	0.0218669309250406	1637	966	745	-1.81071273286582	0.0703685888076128	0.267713241610194
cg00054511	-0.0529137891796929	0.0429171049428747	1637	966	745	-1.23293006949384	0.217778878831378	0.478823493141887
cg00054525	-0.0158743714029718	0.0215234062180594	1637	966	745	-0.737539924775115	0.460899774879817	0.701722707457647
cg00054564	-0.0792283464943793	0.0409675335572187	1637	966	745	-1.93393010549982	0.0532939072619832	0.233625481196031
cg00054572	0.00321087667364648	0.0281108141231626	1637	966	745	0.114222116071722	0.909075727532627	0.96181376360124
cg00054639	-0.012982497805083	0.0125126226517854	1637	966	745	-1.03755209170562	0.299631862798507	0.564634496078327
cg00054692	-0.0352854849265908	0.0365587123673016	1637	966	745	-0.9651730775439	0.334600688167759	0.597356100883021
cg00054702	-0.0226949741734091	0.0186932730795381	1637	966	745	-1.21407171857192	0.224895456358164	0.486859693780677
cg00054706	-0.0348209237814213	0.0259650389178389	1637	966	745	-1.34106957788914	0.180083901976269	0.433827487349036
cg00054710	-0.034004876704704	0.0253795214849739	1637	966	745	-1.33985491904711	0.180478473007198	0.434347734949672
cg00054741	-0.000915445180560962	0.02190037908397	1637	966	745	-0.0418004262415266	0.966662892724479	0.986319413021159
cg00054771	-0.0283390814342976	0.0213477515408708	1637	966	745	-1.32749724859977	0.184529343238588	0.43940528341994
cg00054774	-0.020172935432194	0.0226772609420551	1637	966	745	-0.889566666968285	0.373829315386271	0.632066871073811
cg00054791	0.0162972269178156	0.0286849010131373	1637	966	745	0.568146528041066	0.570013395930839	0.778921769648696
cg00054890	-0.0780692527957196	0.0348709997988652	1637	966	745	-2.23880167606379	0.0253027320204883	0.16577336000221
cg00054920	-0.0666868415002511	0.0251395297375962	1637	966	745	-2.65266861378559	0.00806300342999367	0.106040611696023
cg00054971	-0.075932420950231	0.0383198965810284	1637	966	745	-1.98154034131251	0.0476977644870448	0.221254436769446
cg00054988	0.0332918761889505	0.0273360644025761	1637	966	745	1.2178737838287	0.223447449508658	0.485290610799272
cg00055030	-0.0864473400638361	0.0233579039949264	1637	966	745	-3.70098875663731	0.000221869829522439	0.0411493044805858
cg00055049	0.0145659605869878	0.0165157026953717	1637	966	745	0.881946160914472	0.377935401838869	0.635625941628759
cg00055052	-0.00820670398702279	0.0168862603745071	1637	966	745	-0.485998901178399	0.627032991526362	0.814821860679964
cg00055067	-0.00528045603073787	0.0330358147205754	1637	966	745	-0.159840345255632	0.873026561074643	0.945525341944117
cg00055073	0.0304137042130322	0.0249380431160425	1637	966	745	1.21957060028769	0.222803380131549	0.484536374925706
cg00055292	-0.0535760641170934	0.0202457813379762	1637	966	745	-2.64628285877006	0.00821614989427644	0.106724110856504
cg00055341	-0.0121148570698325	0.0183201220767179	1637	966	745	-0.661286918236678	0.508521389014249	0.736593637653204
cg00055353	-0.0602690023332572	0.0326522247353327	1637	966	745	-1.84578548082945	0.0651038222609469	0.257476504334254
cg00055361	0.0204838498991306	0.0196651206861408	1637	966	745	1.04163357174649	0.297735405921448	0.56282789181863
cg00055369	0.0258355550363491	0.0240580020873885	1637	966	745	1.07388614160494	0.283031982219981	0.548283213799729
cg00055384	-0.0570158664217236	0.0305470862053293	1637	966	745	-1.86649116182402	0.0621513529108164	0.251555596576394
cg00055434	0.0281571274216358	0.0564575557576721	1637	966	745	0.498730896932417	0.618035981289653	0.809283838462063
cg00055462	-0.0317911718700786	0.0204960272699195	1637	966	745	-1.5510894599919	0.121073542665472	0.352842216346276
cg00055486	0.0321984841448724	0.0231207652740727	1637	966	745	1.39262190343584	0.163923269942503	0.412966708821052
cg00055510	0.0232571103332965	0.0260754398996962	1637	966	745	0.891916317529408	0.37256886875812	0.63098931920167
cg00055528	-0.0609187655917851	0.0245341185430042	1637	966	745	-2.48302238717094	0.013126801572957	0.126537621663631
cg00055529	-0.067153331074085	0.0413757894116228	1637	966	745	-1.62301026830007	0.104779751931698	0.3278316067442
cg00055555	0.00565939282155789	0.028344395082484	1637	966	745	0.19966532378231	0.841767133477327	0.931170021745245
cg00055557	-0.0286851873198304	0.0138384764248747	1637	966	745	-2.07285733191471	0.038341715436257	0.199861930130309
cg00055595	-0.0119333154087597	0.00918539442223678	1637	966	745	-1.2991620022185	0.194071283229731	0.450887637599344
cg00055603	-0.01898189824108	0.0275616155320492	1637	966	745	-0.688707750785056	0.4911047889328	0.723942280473851
cg00055617	-0.0459835241308796	0.0332044875524907	1637	966	745	-1.38485872002052	0.166284375087428	0.416050865445604
cg00055641	-0.0121833464111553	0.0231377916170236	1637	966	745	-0.526556147311458	0.598573187373743	0.797041788394643
cg00055679	-0.0401692951302886	0.0198113262562995	1637	966	745	-2.02759242923052	0.0427635779568843	0.210280487330523
cg00055694	-0.0169623552338953	0.0206749771791267	1637	966	745	-0.820429211937432	0.412090915366332	0.663564592728262
cg00055726	-0.00439974008301733	0.0343883319755658	1637	966	745	-0.12794281752728	0.898209940853834	0.956982129424078
cg00055747	-0.00990630223870228	0.0399389108394718	1637	966	745	-0.248036364299445	0.804137379777962	0.912644954396795
cg00055764	-0.0449795341146691	0.0199983421382928	1637	966	745	-2.24916314580608	0.0246345748196575	0.163741479404724
cg00055771	-0.0364189227610236	0.0311024843960225	1637	966	745	-1.1709329163969	0.24179615952382	0.505437950968039
cg00055811	0.0307968786275058	0.0235256924621566	1637	966	745	1.30907426750756	0.190692918151027	0.446875853109612
cg00055848	-0.0578484052264622	0.0341701837782158	1637	966	745	-1.69294978341152	0.0906552972546986	0.304539108507755
cg00055860	-0.0222957684259298	0.0372065382239473	1637	966	745	-0.599243291373439	0.549093578411385	0.764853471678363
cg00055876	-0.0543906475330603	0.0323045292869104	1637	966	745	-1.68368488053157	0.0924332414044287	0.307606509750651
cg00055945	0.0100223335139742	0.0280603297539596	1637	966	745	0.357170910030378	0.721009899587759	0.868693933190217
cg00055981	-0.0642019881417305	0.0326581029048769	1637	966	745	-1.96588235173155	0.0494809902192448	0.225300218208009
cg00055986	-0.0189477594598149	0.0269798924432696	1637	966	745	-0.702291882729192	0.482596998103816	0.717699567856251
cg00056002	-0.0313879892945044	0.0315616783777245	1637	966	745	-0.994496836285401	0.320128020368767	0.584107618932793
cg00056003	-0.0160301283427511	0.0239544107333284	1637	966	745	-0.669193182049263	0.50346661876139	0.732982822895627
cg00056011	-0.0340801083147657	0.0226458101747945	1637	966	745	-1.50491892547514	0.132537832322361	0.369778351587641
cg00056034	0.0123346682537537	0.0219104792727225	1637	966	745	0.562957482591893	0.573540927405527	0.781158999764638
cg00056062	0.00938159919654518	0.0216677856640357	1637	966	745	0.432974524578061	0.665090316028691	0.837394698991626
cg00056066	-0.0478243367445621	0.0276657971182189	1637	966	745	-1.72864481511968	0.0840612360598008	0.293064826428771
cg00056074	-0.0412994061504097	0.0185680706310028	1637	966	745	-2.22421634272829	0.0262698371177306	0.168545400700305
cg00056192	-0.045384865807511	0.0198229212781269	1637	966	745	-2.28951450549268	0.0221762421579359	0.156617459300572
cg00056202	0.0217210641326343	0.0403759058276895	1637	966	745	0.537970943000817	0.590670238923899	0.792188593095094
cg00056257	-0.00945460909574581	0.0243228905979569	1637	966	745	-0.388712396566056	0.697539461361506	0.855610417594894
cg00056280	-0.0196172413934612	0.021698608271275	1637	966	745	-0.904078323743504	0.366086895172076	0.625342620402934
cg00056325	0.0301060593715417	0.0227927418549465	1637	966	745	1.32086168321202	0.186732099651141	0.442157677875618
cg00056433	-0.000643365696713679	0.0638210908785736	1637	966	745	-0.0100807693484549	0.991958074329705	0.996729981634455
cg00056468	-0.0545017938610195	0.0342731670536626	1637	966	745	-1.59021761180355	0.111978850528495	0.339163638238453
cg00056480	-0.0225174355233987	0.0186362138873689	1637	966	745	-1.20826234660573	0.227120878998364	0.489308256440903
cg00056497	-0.0428624282021231	0.0261993456928102	1637	966	745	-1.63601139908947	0.102029434409339	0.323483963084624
cg00056508	-0.0430386480142411	0.017757673174645	1637	966	745	-2.42366483440483	0.0154725500805165	0.13481987512263
cg00056541	0.00434431248302229	0.0237490844548652	1637	966	745	0.182925471980976	0.854879148005348	0.937298179966277
cg00056563	-0.0553583659365492	0.0200405116985594	1637	966	745	-2.76232297703899	0.00580333887002342	0.0948369791409307
cg00056578	0.149198710837395	0.0516715617630759	1637	966	745	2.88744341658376	0.00393486402774554	0.0841149509787579
cg00056605	-0.0427243006493489	0.0384122187760249	1637	966	745	-1.11225807856784	0.266190515100598	0.531263203252487
cg00056624	-0.0380347541414263	0.0260442029543514	1637	966	745	-1.46039232638799	0.144374168766982	0.386576698228449
cg00056628	-0.0353323067827245	0.0234355970833336	1637	966	745	-1.5076341625557	0.131841136244084	0.368733518001277
cg00056676	0.0120154059286655	0.0214674695339702	1637	966	745	0.559702945410135	0.575758645606651	0.782605841687328
cg00056692	-0.0647759555419188	0.0248000624103613	1637	966	745	-2.6119271181695	0.00908567052557148	0.110498421862313
cg00056719	-0.0386988828583827	0.0595750750642646	1637	966	745	-0.649581772522109	0.516053543471503	0.741864219622723
cg00056754	0.0151061963284285	0.0199705637885372	1637	966	745	0.756423127978953	0.449504387957718	0.692971468037984
cg00056767	-0.0409859613487398	0.0279909531722119	1637	966	745	-1.4642574369146	0.143315624214651	0.385081065177084
cg00056834	-0.0444374567569981	0.0319786273665177	1637	966	745	-1.38959862934971	0.164839748618855	0.414155940476616
cg00056963	0.0318859705055965	0.0247940083910927	1637	966	745	1.28603531960776	0.198612604853664	0.456391674759746
cg00056985	-0.038051812950683	0.0175633060374885	1637	966	745	-2.16655183650859	0.0304129189015969	0.179967820527299
cg00057092	-0.0318162616359477	0.025418425785213	1637	966	745	-1.25170071131851	0.210857766043392	0.470848749754803
cg00057100	-0.010810354993329	0.0169567928629074	1637	966	745	-0.63752356242886	0.523873021745499	0.747432825221166
cg00057114	0.00561679491054715	0.0220162743779159	1637	966	745	0.255120135865551	0.798662359852095	0.909916170445331
cg00057134	0.0191014551498936	0.0199092625508783	1637	966	745	0.959425548840878	0.337486089396471	0.599951221033121
cg00057208	-0.00715819427445138	0.0204334197811212	1637	966	745	-0.350317976683715	0.726145144871256	0.87146374195129
cg00057231	0.0107573590058897	0.0179075027639168	1637	966	745	0.600717986628798	0.548110996238168	0.764208654382125
cg00057265	-0.0493328819623558	0.0293416480239472	1637	966	745	-1.68132621324108	0.0928903195830701	0.308348894497818
cg00057272	-0.049300351963312	0.0239108271390079	1637	966	745	-2.06184218039383	0.039380298900698	0.202426141854905
cg00057317	0.00717913418272549	0.0224479924922065	1637	966	745	0.319811857796101	0.749151768635983	0.884103308900254
cg00057324	-0.0495003989339188	0.0228068227078182	1637	966	745	-2.17042064859609	0.0301183446904515	0.179169882396714
cg00057376	-0.0332041544049247	0.0259109885912314	1637	966	745	-1.28146999440081	0.200210116486374	0.458292452219644
cg00057393	-0.0648817119245007	0.0318876588026393	1637	966	745	-2.03469663063287	0.0420422697705183	0.208651192376096
cg00057449	0.0348173581971487	0.0188314697180752	1637	966	745	1.84889223827971	0.0646535753293125	0.256548587476418
cg00057476	0.0492254331357035	0.0176377916515172	1637	966	745	2.7909068271293	0.00531705904969869	0.092245633464298
cg00057521	-0.0210905635653329	0.0165727588563375	1637	966	745	-1.27260426270354	0.203339223270077	0.461977688975229
cg00057550	-0.0528956136944742	0.0223415696716637	1637	966	745	-2.36758716920248	0.0180201907887232	0.143431243209663
cg00057569	-0.0103075354349086	0.0489068840095912	1637	966	745	-0.2107583757102	0.833102051084485	0.927076880391542
cg00057593	-0.0500499461313155	0.0286306321113758	1637	966	745	-1.74812578138745	0.08062971083722	0.286926104418548
cg00057603	-0.0596543084416529	0.0310326069402856	1637	966	745	-1.92231057340566	0.054740061729017	0.236617338372809
cg00057616	0.0726397676684838	0.0368425235206837	1637	966	745	1.97162845340122	0.0488201935731453	0.223877604572288
cg00057627	0.00861183882709795	0.0361743156238043	1637	966	745	0.238065010452637	0.811860466106029	0.916493953112094
cg00057661	-0.0491956497222489	0.029375252632626	1637	966	745	-1.67473111933714	0.0941780036320254	0.310462882534226
cg00057663	-0.0374871182084872	0.023052892833318	1637	966	745	-1.62613510068062	0.104113390994077	0.326818237973961
cg00057667	-0.074398858595768	0.0321010240966637	1637	966	745	-2.31764751092475	0.0205912634627072	0.151646795555468
cg00057676	-0.0473452703301994	0.0336146824888679	1637	966	745	-1.40846995493349	0.159181850873696	0.406669470566021
cg00057689	-0.097147800875323	0.0386928374603487	1637	966	745	-2.51074377718815	0.0121434272312798	0.122986396594296
cg00057693	-0.0143717229812683	0.0215326350509928	1637	966	745	-0.667439119607691	0.50458575947325	0.733782081037818
cg00057700	-0.0347302779979928	0.0292698574833667	1637	966	745	-1.18655439363615	0.235575606774425	0.4986958246483
cg00057722	-4.78136146919421e-05	0.0181549353969026	1637	966	745	-0.002633642788952	0.997898980399493	0.999205360749071
cg00057791	-0.0852066000168754	0.0283647442493862	1637	966	745	-3.00396151178832	0.00270533051078973	0.0755627735116107
cg00057836	-0.0519146277817462	0.0228662243123992	1637	966	745	-2.27036291923348	0.0233150451670243	0.159960134173202
cg00057840	0.0316902352124982	0.0240713463977809	1637	966	745	1.3165127819946	0.188186279912895	0.443907981068347
cg00057880	-0.0335325409988618	0.0280113454235245	1637	966	745	-1.19710569027864	0.231438686948047	0.494015124375493
cg00057966	-0.0167205094800519	0.0286418432395088	1637	966	745	-0.583779100396287	0.559449366872589	0.771908668572333
cg00058009	0.0244473289216694	0.0126849746290498	1637	966	745	1.92726667861697	0.054119272743419	0.235326121265915
cg00058026	-0.0564437981889765	0.0210271877683161	1637	966	745	-2.68432463774477	0.00734094387260093	0.102707560951533
cg00058061	-0.0690039980427064	0.035841483715706	1637	966	745	-1.92525506449579	0.0543705296646028	0.235842157918266
cg00058113	-0.00757629448459803	0.034451531872067	1637	966	745	-0.219911686735208	0.825967353604414	0.923578931463686
cg00058128	-0.0248333824266837	0.0257633670942448	1637	966	745	-0.963902828999053	0.335237010413749	0.597955990247417
cg00058186	-0.0497768854938011	0.0293087048837808	1637	966	745	-1.69836523623898	0.089628883283343	0.302828767467195
cg00058193	-0.0339063225714775	0.024528720817156	1637	966	745	-1.38231108031376	0.167064769966017	0.417084956085107
cg00058226	0.0152309005375191	0.0233628692645195	1637	966	745	0.651927653451789	0.514539363535373	0.740786024141166
cg00058235	0.0338149359887049	0.0181785051379964	1637	966	745	1.86016043299542	0.0630420622937523	0.253352511211151
cg00058288	-0.0345585712422343	0.0266526595128276	1637	966	745	-1.29662749886561	0.194942126929687	0.451953068379122
cg00058290	-0.0318789302529584	0.0373716485529849	1637	966	745	-0.853024458039655	0.393770531933718	0.648840299537857
cg00058291	-0.00047487714066278	0.0245825491489792	1637	966	745	-0.0193176524446204	0.984590056088496	0.993741394336146
cg00058296	0.0105974677250695	0.0345003548284448	1637	966	745	0.307169818332769	0.758753187189301	0.889312279743702
cg00058299	-0.0258605174362618	0.0227618718460529	1637	966	745	-1.13613316212156	0.256067134608887	0.520789674846044
cg00058329	-0.0100608951437922	0.0281376876189958	1637	966	745	-0.357559415685606	0.720719147141533	0.868571779584012
cg00058413	-0.0535335309475538	0.0201985485368652	1637	966	745	-2.65036524034623	0.00811794666703837	0.106322252538691
cg00058436	-0.061501124580461	0.0450610659298427	1637	966	745	-1.36483954188333	0.172491046091113	0.424125340601561
cg00058515	0.0102049322380939	0.0303792922394345	1637	966	745	0.335917379432796	0.736976219391883	0.877524188049715
cg00058522	-0.000682856028745067	0.0420366172662369	1637	966	745	-0.0162443144371068	0.987041461817233	0.994715601041397
cg00058527	-0.0107282140459999	0.0176566085925098	1637	966	745	-0.607603322562805	0.543534871929169	0.761061609196567
cg00058576	-0.0380595612507207	0.0239267774458145	1637	966	745	-1.59066808461406	0.111877376430103	0.338986175629108
cg00058626	-0.0204341771061733	0.024136300047315	1637	966	745	-0.846615971218278	0.397332953494835	0.651788404109506
cg00058644	0.0077869968389107	0.0199386361214145	1637	966	745	0.390548119314305	0.696182096299785	0.854842178422067
cg00058652	-0.0799747838593165	0.0327721104687499	1637	966	745	-2.44033059560131	0.0147792630421366	0.132503702042907
cg00058696	0.00356977334920891	0.0227184534668533	1637	966	745	0.157131001651027	0.875160982455723	0.946455360809695
cg00058708	-0.00864841638788685	0.0190463099081842	1637	966	745	-0.45407306872449	0.649836431112511	0.828330898639864
cg00058743	-0.0239729534260091	0.0214479220594566	1637	966	745	-1.11772848481791	0.263846980162171	0.528786412001256
cg00058761	-0.0158675258270413	0.0250796065474061	1637	966	745	-0.63268639390527	0.527026819529703	0.749625738107098
cg00058767	-0.0714717422630661	0.033041513283048	1637	966	745	-2.16308925232352	0.0306786600208903	0.180644205694729
cg00058771	-0.0246090379669573	0.0286525775236455	1637	966	745	-0.8588769351256	0.390534159836907	0.646199240923675
cg00058786	0.00925104092066818	0.0179246333923474	1637	966	745	0.516107678086054	0.605848908197862	0.801618638162343
cg00058799	-0.0146045074833844	0.0133163824767136	1637	966	745	-1.09673235271842	0.272919715890598	0.538165579175541
cg00058857	-0.0123509076271402	0.0245901919203675	1637	966	745	-0.502269671873128	0.615545392979122	0.807687540984912
cg00058879	0.0692814633400024	0.0446468824225669	1637	966	745	1.55176486197352	0.120911792956828	0.352603228420167
cg00058887	-0.0977331599585041	0.0433964960264261	1637	966	745	-2.2520979550743	0.0244481269337098	0.163162408554526
cg00058903	-0.0421907096242944	0.0246905353598402	1637	966	745	-1.70878067281274	0.0876811384262554	0.299532553986702
cg00058923	0.00324636928505959	0.0183949044001172	1637	966	745	0.176481987318124	0.859937128667624	0.939505124214502
cg00058938	-0.00132901386649509	0.0192796554769236	1637	966	745	-0.0689334862900343	0.945050982600057	0.977380574412517
cg00059015	0.0256857768432164	0.027081221513831	1637	966	745	0.94847187118565	0.343029279807916	0.604990274259622
cg00059024	0.0378843909664188	0.0235512229609115	1637	966	745	1.60859548692212	0.107897645504831	0.332848113322212
cg00059041	-0.0144443116646133	0.0366938887638867	1637	966	745	-0.393643523518529	0.693895507327893	0.853618115341781
cg00059053	0.0238627024858494	0.0406694302133515	1637	966	745	0.586747892966925	0.557453940715478	0.770537838410345
cg00059086	-0.0800626461250215	0.0418093303075608	1637	966	745	-1.91494686798518	0.0556733887923952	0.238542020931906
cg00059089	0.0172623406771339	0.0224013937951957	1637	966	745	0.770592260238559	0.441059847564895	0.686498625481437
cg00059161	-0.038807136003977	0.0134756569413439	1637	966	745	-2.87979548402684	0.00403108277295702	0.0847002222196067
cg00059165	-0.013641021704584	0.0261410468594202	1637	966	745	-0.521823849593398	0.601863577525671	0.799095552872754
cg00059225	-0.0400245979564717	0.0186852811617964	1637	966	745	-2.1420388384792	0.0323375296015826	0.185076018693426
cg00059232	-0.0270850666073852	0.0269983322426607	1637	966	745	-1.00321258231601	0.315906568336665	0.580142024394892
cg00059240	-0.0724411289319639	0.0484502357966698	1637	966	745	-1.49516566309349	0.135063953489634	0.373466501832781
cg00059246	-0.0151262976348517	0.0276339056623128	1637	966	745	-0.54738182216063	0.58419105751388	0.788042801304841
cg00059309	-0.0833859766919219	0.0311248425276124	1637	966	745	-2.67908107865755	0.00745638228124137	0.103256176309166
cg00059387	-0.0636306109295427	0.0254064841076433	1637	966	745	-2.50450281353176	0.0123589299074842	0.123795897071216
cg00059399	-0.0364887454393019	0.0282496841504306	1637	966	745	-1.29165144803028	0.196660213995782	0.454033315143732
cg00059422	-0.0180827300146172	0.0250703633520384	1637	966	745	-0.721279135874467	0.470840788727542	0.709005053182941
cg00059424	-0.0274739057935901	0.032699057622245	1637	966	745	-0.840204819080159	0.400916252607662	0.654680937926333
cg00059439	-0.0774744805358947	0.0322787896946023	1637	966	745	-2.40016683614535	0.0164986803990525	0.13844333582444
cg00059459	-0.0562734692822984	0.0345713939652134	1637	966	745	-1.62774660862452	0.103771061234628	0.326263309257531
cg00059465	-0.0314659121605174	0.0218719018301052	1637	966	745	-1.43864545501968	0.15044215811525	0.39489929636457
cg00059510	0.00633912613503566	0.0297647051184157	1637	966	745	0.212974598935757	0.831373293270198	0.926184533778093
[truncated: 768,587 more rows]
