# Supplementary material for: An examination of mediation by DNA methylation on birthweight differences induced by assisted reproductive technologies
Source: Clin Epigenetics. 2022 Nov 28;14:151. doi: 10.1186/s13148-022-01381-w (PMC9703677; doi:10.1186/s13148-022-01381-w)
Supplement: Supplementary file 9 — Additional file 9. This file contains the summary statistics from 1) the EWAS of ART (fresh versus frozen embryo transfer; see the columns with the suffix of “_ART”), 2) the association analysis between the frozen embryo transfer-associated CpG and birthweight (see the columns with the suffix of “_BW”), and 3) the statistical test of the interaction terms of frozen embryo transfer and CpGs on birthweight (see the columns of the suffix of “ART_CPG_inter”). b: estimated beta coefficient, se: estimated standard error, df: degree of freedom, n0: the number of controls, n1: the number of cases, t: T statistic, p: P value, q: Q value, i.e., adjusted P value using the Benjamini and Hochberg 46 procedure. [file 13148_2022_1381_MOESM9_ESM.csv]

Name	b_ART	se_ART	df_ART	n0_ART	n1_ART	t_ART	p_ART	q_ART	b_BW	se_BW	df_BW	t_BW	p_BW	q_BW	b_ART_CPG_inter	se_ART_CPG_inter	df_ART_CPG_inter	t_ART_CPG_inter	p_ART_CPG_inter	q_ART_CPG_inter
cg00000029	-0.0144139919012972	0.0439996680186707	796	745	125	-0.327593196730048	0.743305404805642	0.886580634910225
cg00000109	-0.0556214633302538	0.0421897260069947	796	745	125	-1.31836512332487	0.187760666633043	0.472911128587926
cg00000155	0.0156298841040536	0.0349511823264938	796	745	125	0.447191856288242	0.654858195616591	0.839109507741333
cg00000158	-0.0398627933982798	0.0400803998547018	796	745	125	-0.994570751359496	0.320247312637623	0.60620480549901
cg00000165	0.0189538345701555	0.0481239972568235	796	745	125	0.393854119577901	0.693794224934703	0.860614111680029
cg00000221	-0.0685242740861541	0.0356099992602607	796	745	125	-1.92429866637556	0.0546733584898584	0.273271953202422
cg00000236	-0.107631653871146	0.0376915823192615	796	745	125	-2.85558862876774	0.00440749000068359	0.127047098704476
cg00000289	-0.00688493874290842	0.0507760926743307	796	745	125	-0.135594103056871	0.892176448873987	0.956169875950879
cg00000292	0.151011175800201	0.0504645281877805	796	745	125	2.99242222652478	0.00285325040479131	0.118587873569445
cg00000321	0.121301925843596	0.0673154258528889	796	745	125	1.80199299501855	0.071924737634514	0.306494684289371
cg00000363	-0.00953348045720972	0.0299811904120103	796	745	125	-0.317982052286712	0.750581952068109	0.890160307443151
cg00000540	0.187469049385878	0.0710320110332469	796	745	125	2.63921922889291	0.0084722505426222	0.146619446392993
cg00000579	0.00898988879210567	0.0469291288990124	796	745	125	0.191563086786699	0.848133312481295	0.936868115287075
cg00000596	0.111250391682649	0.0492072868894161	796	745	125	2.26085197366526	0.0240376693647466	0.199947015167343
cg00000622	0.0054158220484923	0.0816896917378118	796	745	125	0.066297496456159	0.947157623759465	0.979178019792758
cg00000658	-0.0246972823353568	0.029572608707641	796	745	125	-0.835140470004443	0.403889208053861	0.674858157071608
cg00000714	0.0111197078239084	0.0251943253740617	796	745	125	0.441357633467593	0.659073967679689	0.841480687788485
cg00000721	-0.0328121146544436	0.0405050260288455	796	745	125	-0.810075140578274	0.418139092731499	0.68549938497063
cg00000734	-0.00349870984438684	0.0277344731097073	796	745	125	-0.126150218558227	0.899644871994473	0.959423670125547
cg00000765	0.163602076624321	0.0596910734398424	796	745	125	2.74081310983964	0.00626610251662575	0.136879773043332
cg00000769	0.00419563753602161	0.0447545550218889	796	745	125	0.0937477209631417	0.925333152563573	0.970257558348047
cg00000776	-0.0550274709922527	0.0362492251239809	796	745	125	-1.51803164906411	0.129403466837021	0.399100460706474
cg00000884	-0.00552561797843437	0.0316841428581893	796	745	125	-0.174396953175149	0.86159785353643	0.942889028319378
cg00000905	-0.0821770331247808	0.0485135317837681	796	745	125	-1.6938992092156	0.0906756405237192	0.339571200895768
cg00000924	-0.0170238463280254	0.0208781319197487	796	745	125	-0.815391261702035	0.415092290186112	0.683261968085298
cg00000948	0.118034200696133	0.0519893845844572	796	745	125	2.27035195049069	0.023452732389514	0.198257440426986
cg00000957	0.0284376969810428	0.0407824868549829	796	745	125	0.697301689378665	0.485817615384596	0.734772241973464
cg00000974	0.111119607323094	0.0605562484398804	796	745	125	1.83498169364657	0.0668814009747997	0.296983770504273
cg00001099	0.118971525919021	0.0666054161968763	796	745	125	1.78621398547167	0.0744451483344826	0.311173491765754
cg00001126	-0.0965703214681115	0.0471308173727003	796	745	125	-2.04898465274757	0.040790984671227	0.243005345665334
cg00001193	-0.0558438679465036	0.0351607144562622	796	745	125	-1.58824610961675	0.112627799997458	0.374504316383167
cg00001224	-0.0101549073871594	0.0423023871964923	796	745	125	-0.240055185065335	0.810349280889748	0.919411748089815
cg00001245	0.112577219383236	0.0702443228891781	796	745	125	1.6026522109245	0.109408174569782	0.369647259310542
cg00001249	0.114358912900794	0.0582348560306704	796	745	125	1.9637536811384	0.0499063471180413	0.262924966569123
cg00001269	0.227931330704299	0.0702362133426611	796	745	125	3.24521097958814	0.00122266741629624	0.106901132362076
cg00001364	-0.0181353376569731	0.0336974933286714	796	745	125	-0.538180614210335	0.590602808454218	0.801836737819165
cg00001446	0.00368467497762313	0.0335522229986657	796	745	125	0.109819101338521	0.912580521829874	0.965003799581457
cg00001503	0.14746373099936	0.0621675306856822	796	745	125	2.37203777233704	0.0179271719796331	0.181274661357575
cg00001506	0.121396781700671	0.0664655321725994	796	745	125	1.82646219374915	0.0681550742861451	0.299464031213784
cg00001520	-0.0490382781158611	0.0686630203587415	796	745	125	-0.714187605783323	0.475320548027681	0.727394944279861
cg00001534	-0.0310861536530625	0.0349851976332273	796	745	125	-0.888551609139357	0.374512530410744	0.651700072471671
cg00001582	0.0425273744250701	0.0384426074998622	796	745	125	1.10625623990835	0.268949844321197	0.558876357204213
cg00001583	0.0667657601947829	0.0320464622292567	796	745	125	2.0834050172886	0.0375328589588719	0.235287909127513
cg00001593	0.00611163613321647	0.0465945399241603	796	745	125	0.131166358615496	0.895676850998075	0.957659924578926
cg00001594	-0.0285034884410979	0.0403094788401205	796	745	125	-0.707116272928043	0.479701177315769	0.730394135963882
cg00001610	-0.0154933825156806	0.0417089506572148	796	745	125	-0.37146421263419	0.710390657387853	0.869461162338095
cg00001636	0.0447194931904056	0.0529841673241065	796	745	125	0.844016155181878	0.398913952861413	0.67105931147024
cg00001687	-0.0411150940318327	0.0436638529001032	796	745	125	-0.941627714940739	0.346668950912189	0.629014935983451
cg00001747	0.00922377916855931	0.0469254687163068	796	745	125	0.196562323635438	0.844220229820563	0.935193363002496
cg00001755	-0.0523354879958819	0.0419542275840899	796	745	125	-1.24744253462859	0.212602151687191	0.500744502699169
cg00001784	-0.00572453238731715	0.0397729767680972	796	745	125	-0.143930197146041	0.885592019816868	0.953292958967083
cg00001791	0.135130168602691	0.0652699612243247	796	745	125	2.0703270856599	0.0387436551669239	0.23807197142298
cg00001793	-0.0292721150082948	0.0521246738292606	796	745	125	-0.561578861945082	0.574561057481761	0.792099390722418
cg00001801	0.0957754702753861	0.0650603882319073	796	745	125	1.47210111833325	0.141388823545139	0.415496213057465
cg00001809	0.0756777805331989	0.040438202515584	796	745	125	1.87144274041444	0.0616503258188969	0.287171162048413
cg00001810	-0.049127842369311	0.0389814392877813	796	745	125	-1.26028805674987	0.207934792529355	0.495582209687077
cg00001814	-0.00187221254911297	0.0529898254584738	796	745	125	-0.0353315477625068	0.971824225477159	0.988945667012326
cg00001854	-0.0172056743443783	0.0328989359385037	796	745	125	-0.522985739616017	0.601129716716461	0.808166054885877
cg00001874	0.0719135131139471	0.0376263860929381	796	745	125	1.9112521977614	0.0563310567725366	0.276568146402224
cg00001930	-0.0135419669720734	0.0394803837559544	796	745	125	-0.343004947869359	0.73168530096177	0.880627743235217
cg00001997	0.0361960058991928	0.0493208649971909	796	745	125	0.733888302673816	0.463232919092792	0.71903544045998
cg00002000	0.0149527516332632	0.0327165275624005	796	745	125	0.457039690558349	0.647767217237883	0.83523727820609
cg00002028	0.0351558065038366	0.0326515401759193	796	745	125	1.07669672898812	0.28194198058431	0.571396237904986
cg00002033	0.0211638400640809	0.101187442389742	796	745	125	0.209154807792894	0.83438090335119	0.930636989969503
cg00002080	0.101228416896302	0.0354342047356265	796	745	125	2.85679945836414	0.00439088514067571	0.126924548616278
cg00002116	0.0314444551466966	0.059813056589479	796	745	125	0.525712226387501	0.599234584946229	0.806999318197567
cg00002145	0.0656250282345838	0.0502350192332251	796	745	125	1.30636016938518	0.191807440844761	0.477554061199674
cg00002154	0.0331057458530505	0.0419104685926605	796	745	125	0.78991590799937	0.429812124383966	0.69422284687589
cg00002176	0.107094757079933	0.0511706397683073	796	745	125	2.09289462795152	0.0366746107680367	0.233262693353954
cg00002186	0.0373481460901702	0.0531669735990301	796	745	125	0.702468911844392	0.482592149720202	0.732406324161337
cg00002190	0.0446691451190182	0.0425579018297627	796	745	125	1.04960872595883	0.294216605324439	0.582830194141698
cg00002224	0.00286412436344656	0.0455842063915724	796	745	125	0.0628315065714532	0.949916450376155	0.980297839344051
cg00002236	-0.0389900720087685	0.0438366876741915	796	745	125	-0.889439281967546	0.37403575706444	0.65135259972434
cg00002350	0.0923379510875157	0.0431939814376852	796	745	125	2.13775039980348	0.0328410138580454	0.223701984651156
cg00002366	0.0919644271622488	0.0389154224350767	796	745	125	2.36318717381714	0.0183579829822999	0.182656041246187
cg00002398	0.0499317950119959	0.0359013466871803	796	745	125	1.39080562762916	0.164673040128609	0.445326681326646
cg00002406	0.0364865069396642	0.0517955362746497	796	745	125	0.704433423494098	0.481368934824375	0.73156990836783
cg00002426	-0.00109008301656804	0.0540980956233242	796	745	125	-0.0201501181142881	0.983928669460027	0.993737263997123
cg00002444	0.00460697094555337	0.0495643908687235	796	745	125	0.0929492093982435	0.925967300067791	0.970544364883618
cg00002449	0.114660288526949	0.0519302320575852	796	745	125	2.20796795977732	0.0275309201870091	0.20963640806728
cg00002464	0.0257818973478876	0.0478584229362702	796	745	125	0.538711803818098	0.590236346115765	0.801616997553636
cg00002473	-0.0742084717403913	0.0490115588347504	796	745	125	-1.51410143861361	0.130397061288091	0.400501213155294
cg00002490	0.0653456602528553	0.0431371209905116	796	745	125	1.51483591747416	0.13021092883295	0.400213466416451
cg00002531	0.0388917831757652	0.0500365346692271	796	745	125	0.777267719134913	0.437231766257854	0.699664164687457
cg00002559	0.07612507093639	0.0480039386804635	796	745	125	1.58580885295921	0.113179830765982	0.375269111256316
cg00002591	0.0896309278277087	0.0438431061111778	796	745	125	2.04435624612047	0.0412468979838297	0.244182675428049
cg00002593	0.0480619096653853	0.0384873144978523	796	745	125	1.24877275259274	0.212115333866877	0.500205362341759
cg00002597	-0.0867783210861837	0.0409346093067268	796	745	125	-2.11992547518765	0.0343211747876188	0.227219748293673
cg00002646	0.051744710268148	0.0490305240696584	796	745	125	1.05535707092654	0.291582255816493	0.580542755218826
cg00002660	0.0511338283098683	0.0504122297023468	796	745	125	1.01431395936625	0.310741170223104	0.597883602536519
cg00002684	0.0333299845978847	0.0347997426268575	796	745	125	0.957765261521259	0.338471940123795	0.622037949561296
cg00002719	0.109550435079341	0.0890338116626478	796	745	125	1.23043631440189	0.218897245501401	0.507552629522018
cg00002743	-0.0511897677255788	0.0470468659768966	796	745	125	-1.08805903778408	0.276898373614244	0.566566412724884
cg00002749	-0.0924285585216727	0.0593008155950895	796	745	125	-1.55863890899549	0.119479341696122	0.384794224252703
cg00002769	0.0337078770017374	0.0389270760946741	796	745	125	0.865923680467468	0.386792929370961	0.661476220882327
cg00002776	-0.0577573458818745	0.0605237024714993	796	745	125	-0.954293004613729	0.340225050999846	0.623531317558014
cg00002780	0.164238579276171	0.0641975401482542	796	745	125	2.55833134566975	0.0107016009423651	0.155862730756867
cg00002808	-0.000495856087745608	0.0400869030948351	796	745	125	-0.0123695284360716	0.990133895363339	0.996178817214104
cg00002809	0.0715425775454568	0.0476634055509991	796	745	125	1.50099592587666	0.13375315844065	0.40516025201619
cg00002810	-0.0505153583713105	0.038612793019611	796	745	125	-1.30825445198058	0.191164657566654	0.476857808979678
cg00002837	0.0835206336205707	0.0376185196484972	796	745	125	2.22019990156383	0.0266861304836676	0.207486212742281
cg00002907	-0.0363044257437003	0.0371309621728237	796	745	125	-0.977739967381499	0.328500000698122	0.613571473851241
cg00002926	-0.0788760275682866	0.0730579205369175	796	745	125	-1.07963690984647	0.280630917629021	0.570098297463301
cg00002930	0.0645541014388109	0.0906513867699677	796	745	125	0.712113777173868	0.476602983323831	0.728297317759045
cg00002934	0.116920533262216	0.10137863171246	796	745	125	1.15330549729491	0.249131202401644	0.539260649757412
cg00002979	-0.0508378906827851	0.0526296150106846	796	745	125	-0.965955967423745	0.334359591296507	0.6186126655366
cg00003009	0.0596803078957827	0.0401059067798578	796	745	125	1.4880677857097	0.137129050863927	0.40972708532064
cg00003014	0.0986124807486412	0.0479805746742378	796	745	125	2.05525843360916	0.0401798332024349	0.241513392731135
cg00003036	0.0362113599270616	0.0536505872507864	796	745	125	0.674948062689302	0.49990475704034	0.744521144703199
cg00003091	-0.0110073299428548	0.0452874167393759	796	745	125	-0.243054930825504	0.808025462341877	0.91834757752392
cg00003167	0.0956358499254981	0.054986065308249	796	745	125	1.73927429412104	0.0823730954883733	0.325440275384479
cg00003173	0.0560635854395157	0.05634367975849	796	745	125	0.99502882452522	0.320024619160323	0.606009537592679
cg00003181	-0.0461515336548253	0.0359453506654271	796	745	125	-1.28393610857759	0.199537905026388	0.486397134294403
cg00003202	-0.0241377237991248	0.0601709415087342	796	745	125	-0.401152503083587	0.688415508575546	0.857688014617526
cg00003241	0.0374460298740106	0.0419486741867666	796	745	125	0.892663012597036	0.372307441861391	0.649977346635016
cg00003266	-0.0356725231714528	0.0466821588817926	796	745	125	-0.764157528827702	0.444999825090226	0.705443897897881
cg00003287	0.0770890915926328	0.053825575498163	796	745	125	1.43220190177556	0.152478605728111	0.429998239257543
cg00003298	0.0463695549150947	0.0495920010344802	796	745	125	0.935020849085217	0.350061114921978	0.631849680245363
cg00003305	-0.0109906163236004	0.067391624206034	796	745	125	-0.163085790750482	0.870492281415944	0.946782772626827
cg00003345	0.0676217389051673	0.0231037332254861	796	745	125	2.92687498791635	0.00352137573231511	0.122643221670534
cg00003407	-0.0329232311582237	0.0410775306742732	796	745	125	-0.801490026732386	0.423087199980196	0.689296998794752
cg00003432	0.126519534526741	0.0663710375568642	796	745	125	1.90624614566774	0.05697816362793	0.277873888179737
cg00003513	0.0279337480424359	0.0441922439675448	796	745	125	0.632096167439488	0.5275055410974	0.762809819213751
cg00003529	0.0223575957095536	0.0347357009080081	796	745	125	0.643648900845965	0.519988526003108	0.75783016315858
cg00003555	0.0717998756464864	0.0600091161585528	796	745	125	1.19648280532546	0.231864452189703	0.521465313698026
cg00003578	-0.00847359468660028	0.0268209913133725	796	745	125	-0.315931450392569	0.752137358767859	0.890946289645913
cg00003622	-0.0157861122832604	0.0454905567432972	796	745	125	-0.347019544569245	0.728668358648169	0.879212761526437
cg00003625	0.00524704067640155	0.0374544252189075	796	745	125	0.140091341563367	0.888623261107224	0.954620724274699
cg00003640	-0.0727043353564932	0.052247208895017	796	745	125	-1.39154486706805	0.164449007327912	0.445038641177439
cg00003722	-0.0170798827417258	0.0312579264858988	796	745	125	-0.546417650237644	0.584932001408238	0.798343631981145
cg00003758	0.0512865529552898	0.0449401928576892	796	745	125	1.14121790971609	0.25412246215272	0.544325321248452
cg00003784	0.038118382151585	0.0508805622689517	796	745	125	0.749173760110854	0.453973812188044	0.712199254544029
cg00003818	-0.0614937896127019	0.0343397090011449	796	745	125	-1.79074871049873	0.0737135123902319	0.309846451159085
cg00003858	0.147844585425143	0.0581427206102203	796	745	125	2.54278753855138	0.0111854823623033	0.157759260113331
cg00003900	-0.0256011082638667	0.0410969096722287	796	745	125	-0.622944850794139	0.533499191425652	0.76660738273387
cg00003911	0.0885539510827234	0.0464923942806974	796	745	125	1.90469758447112	0.0571795886400952	0.27829612442487
cg00003929	0.0714990249034323	0.0583550397648797	796	745	125	1.22524164479215	0.220846604772695	0.509685463510981
cg00003937	0.00799174312493294	0.0377736620046088	796	745	125	0.211569191357668	0.832497302897392	0.929739223250322
cg00003944	0.095053310709304	0.0653667554209517	796	745	125	1.45415372228858	0.146297860904851	0.421940517231301
cg00003965	0.0430964355812276	0.0415889317920826	796	745	125	1.03624771601929	0.300401282715629	0.588360193377675
cg00003994	0.126535604782034	0.0904236463531401	796	745	125	1.39936410314469	0.162093385907242	0.442065987347071
cg00003999	-0.0373254967320838	0.0339150185629424	796	745	125	-1.10055952535635	0.271421111161092	0.561260887229488
cg00004055	0.0196009084013536	0.0252114341758136	796	745	125	0.777461062495111	0.437117794606118	0.699585193772062
cg00004061	0.0561430019229845	0.0396025639594309	796	745	125	1.4176607853092	0.156681141440792	0.435339888721684
cg00004067	0.00737776822668271	0.0218103592979186	796	745	125	0.33826899070786	0.735249688278238	0.88241642856943
cg00004072	-0.0658875330249062	0.0398933619024501	796	745	125	-1.65159138971588	0.099012283375699	0.353271085350205
cg00004073	0.458428319557733	0.280513959758144	796	745	125	1.63424422782019	0.102602978186538	0.35899535297656
cg00004082	0.0518053573174135	0.0506160454761622	796	745	125	1.02349673567074	0.306383982754595	0.593827707831171
cg00004089	0.266479001681684	0.107801027057022	796	745	125	2.47195234550714	0.0136458378040376	0.166782317758884
cg00004105	-0.00602062582044624	0.0285195772468262	796	745	125	-0.211105016331063	0.832859358264802	0.929880773195361
cg00004175	0.00816339175700545	0.0444946734428662	796	745	125	0.183468966627831	0.854476789247839	0.939675948269254
cg00004207	0.0095580458888355	0.0356473301314668	796	745	125	0.268127959473699	0.788670291735769	0.909194426134288
cg00004219	0.0289907134186995	0.0482504253490378	796	745	125	0.600838504717506	0.548118596303298	0.775739904688007
cg00004255	-0.0139728956961442	0.0429852441048535	796	745	125	-0.325062611301223	0.745219101347538	0.887576808939064
cg00004257	-0.042053977843899	0.056855198578039	796	745	125	-0.739668119990401	0.459719475648462	0.716504405902778
cg00004306	-0.0698920094953547	0.0499467596108215	796	745	125	-1.39933020760393	0.162103541917013	0.442066461236732
cg00004322	-0.0254298037627036	0.0365155868384346	796	745	125	-0.696409559983776	0.486375677881763	0.735132730191603
cg00004421	-0.0250258620072173	0.056725246355676	796	745	125	-0.441176788379221	0.659204819640112	0.841559956175669
cg00004429	0.0333409164749122	0.0361738291208454	796	745	125	0.921686127380397	0.356971579083809	0.637567791171583
cg00004438	-0.000498099736446165	0.0342045273105511	796	745	125	-0.0145623920460528	0.988384951899392	0.995518591415438
cg00004454	0.00752202211023035	0.0221262089737569	796	745	125	0.339959824077949	0.7339764689085	0.881779003764811
cg00004533	-0.0143195926661839	0.0415989297406932	796	745	125	-0.344229833686708	0.73076436436534	0.880180449217657
cg00004562	0.0986706805552452	0.0507068584248617	796	745	125	1.94590403784248	0.0520178806989403	0.267490478110372
cg00004608	0.164972268746986	0.0573217521094819	796	745	125	2.87800464354085	0.00410914650970065	0.125514860604263
cg00004633	-0.0094782022786148	0.0542527463104477	796	745	125	-0.174704561947485	0.861356208344952	0.942803110943141
cg00004667	0.0398309757968663	0.0877593014897932	796	745	125	0.453866144336835	0.650048889079818	0.836540157516325
cg00004693	0.00202783610131635	0.037326836963573	796	745	125	0.054326491775751	0.956688675004617	0.983059279141113
cg00004700	0.0692320608586866	0.0498835330139196	796	745	125	1.38787404732075	0.165563748022677	0.446368715743484
cg00004723	0.0035037001166287	0.0472968249858158	796	745	125	0.0740789707909454	0.940966159531988	0.976683647921578
cg00004747	-0.0185720337212379	0.049594602566533	796	745	125	-0.374476914021498	0.708149266548584	0.868261362718747
cg00004778	0.126469252041323	0.0400133852749922	796	745	125	3.16067363888764	0.00163362461681568	0.110659675612076
cg00004786	0.0537176936585629	0.0749931647216286	796	745	125	0.716301197021897	0.474015478077297	0.72654438160887
cg00004806	0.0235407667991037	0.0497011495700626	796	745	125	0.47364632413419	0.635882010820754	0.828426200225124
cg00004821	0.135542245693641	0.0581742541608925	796	745	125	2.32993525484266	0.0200587340474654	0.187964652753784
cg00004836	0.14176252199449	0.0559042290675739	796	745	125	2.53581033776775	0.0114089447575008	0.158586739991404
cg00004859	-0.033518125032974	0.0398947555720358	796	745	125	-0.840163689496786	0.401068892406068	0.672650623714253
cg00004883	0.108633454177736	0.0659781534722914	796	745	125	1.64650643372974	0.100054253910392	0.354925417626362
cg00004905	0.144445420307508	0.0804357174794979	796	745	125	1.79578705622071	0.0729075408400542	0.308264441845323
cg00004915	0.0875535940448547	0.0337680130864846	796	745	125	2.59279673401623	0.00969462180375735	0.151890629425927
cg00004939	0.0598674444640476	0.0410145432662011	796	745	125	1.45966380938302	0.144777016310448	0.420055855654653
cg00004963	-0.0334385365852747	0.0499567823583736	796	745	125	-0.669349285656502	0.503466786680924	0.746912780319053
cg00004979	0.0317463898193486	0.0403317275039182	796	745	125	0.787131912865979	0.431438944760341	0.69544759825185
cg00004996	0.0730240045210249	0.0350819948049725	796	745	125	2.08152372540328	0.0377050231674319	0.235712419501124
cg00005010	0.139614662123791	0.0844570681844272	796	745	125	1.65308440282247	0.0987079998864344	0.352816955106027
cg00005040	0.0832528146586248	0.047695232163718	796	745	125	1.74551649885784	0.0812808403252604	0.323552177490062
cg00005072	-0.011130966087639	0.0312094639266583	796	745	125	-0.356653549506541	0.72144570237057	0.875463278321845
cg00005077	0.0382224910758389	0.0334206555735282	796	745	125	1.14367867475688	0.253100741451761	0.543311775584848
cg00005083	0.207192003981981	0.0862553019507027	796	745	125	2.40207847281547	0.0165303750697539	0.176606741166595
cg00005112	0.0867859031237102	0.04605789356414	796	745	125	1.88427859825705	0.0598914796119066	0.283751018814991
cg00005164	-0.0488648057350217	0.0466885459902903	796	745	125	-1.0466122835606	0.295596133617273	0.584069012235123
cg00005166	-0.000309576595902733	0.0550857245503495	796	745	125	-0.00561990603608697	0.995517395447584	0.998259690023493
cg00005215	-0.0132802690941772	0.0449179284277962	796	745	125	-0.295656312724321	0.767569670747338	0.898789867482803
cg00005249	0.043612847959836	0.0492820910813585	796	745	125	0.884963421861234	0.376443597101561	0.653293968675685
cg00005297	0.0239375594089049	0.0498198600509894	796	745	125	0.48048226920761	0.631016527980006	0.825607894265006
cg00005306	-0.0233524012948086	0.0652242677753302	796	745	125	-0.358032402529189	0.72041398533977	0.874908251077819
cg00005325	-0.0418081070524986	0.0642977005411889	796	745	125	-0.65022709522429	0.515733156448045	0.755009846125212
cg00005347	-0.0629818913786577	0.0430668750240849	796	745	125	-1.46242074316828	0.144020641847674	0.419038646449174
cg00005354	-0.0655385473252697	0.041438155305533	796	745	125	-1.58159905628132	0.114138364547926	0.376764559309848
cg00005423	0.0223435560038517	0.0434211694972917	796	745	125	0.514577480582261	0.606991145565945	0.811724138846498
cg00005437	0.0309671427986928	0.0479569792396555	796	745	125	0.645727551853103	0.518641909194438	0.756980285349982
cg00005440	-0.0302858333475081	0.0346606902977394	796	745	125	-0.873780443705802	0.382501362033072	0.658169955932182
cg00005461	-0.100055524621517	0.0656534580899427	796	745	125	-1.52399473740507	0.127907203169156	0.396948583696275
cg00005502	0.0263816165623176	0.0427242086440864	796	745	125	0.617486371300388	0.537090566911685	0.768862256331204
cg00005541	0.06331303397179	0.0534003800439362	796	745	125	1.18562890226058	0.236122689832123	0.525841468254653
cg00005543	0.0758441283266296	0.0554295535974843	796	745	125	1.36829765719188	0.171605006565979	0.453854523702913
cg00005549	0.0825129411256791	0.0448961976268293	796	745	125	1.83786034201637	0.0664555035419453	0.296231698149684
cg00005597	0.0131128596237139	0.0301168170086301	796	745	125	0.435399916928683	0.663390203056518	0.843964133140024
cg00005599	-0.0848763233197352	0.0444646520603513	796	745	125	-1.90884937555642	0.0566408882746173	0.277174544560769
cg00005619	-0.0236175929005115	0.0410592515477549	796	745	125	-0.575207584411092	0.565313464447321	0.786451639736136
cg00005622	0.100190407632284	0.0474885974105219	796	745	125	2.10977820141062	0.0351890329503379	0.229518178143653
cg00005631	0.0312924064988306	0.0452665110714597	796	745	125	0.691292652297215	0.489583204361792	0.737412165400728
cg00005644	0.031587027416841	0.0514747153703686	796	745	125	0.613641613937395	0.539627490849194	0.770443507928109
cg00005734	0.101648014681415	0.0461775609475502	796	745	125	2.20124260778671	0.0280051748652298	0.210875789584392
cg00005740	-0.0285946925521104	0.0336935726612075	796	745	125	-0.848669057438137	0.396320606950145	0.669003819964025
cg00005817	-0.0944457769990329	0.0369391482514278	796	745	125	-2.55679357726887	0.0107486265638361	0.156077884022768
cg00005849	-0.0332713005403759	0.0390261649089325	796	745	125	-0.85253830649295	0.394171824063161	0.667267031815413
cg00005854	0.00274337225741904	0.0407191527568171	796	745	125	0.0673730191245137	0.946301666641436	0.978841420283884
cg00005861	0.00837852677525031	0.0482115554419591	796	745	125	0.173786692805152	0.862077288156089	0.94313634871386
cg00005876	-0.0648734687418986	0.0340983790534175	796	745	125	-1.90253820101741	0.0574614550641427	0.278870089507857
cg00005888	0.0650142356875114	0.0448973326558652	796	745	125	1.44806454730487	0.147992753272638	0.424086660121786
cg00005893	0.00294366634490595	0.0349284844690524	796	745	125	0.0842769558900879	0.932857424118463	0.973427575596354
cg00006032	-0.00665075042984993	0.0221515346414796	796	745	125	-0.300238811328049	0.764073394347004	0.897010535975503
cg00006040	-0.0598194458367278	0.0513868581547826	796	745	125	-1.16410008287616	0.244732244311338	0.534706504566001
cg00006081	-0.00651073914672551	0.0427066242923821	796	745	125	-0.152452675775802	0.878868546809222	0.950369553671683
cg00006090	-0.013436640194819	0.0405591068097151	796	745	125	-0.331285406699354	0.740516107613942	0.885193821825821
cg00006122	0.0726950600260063	0.0513148057394434	796	745	125	1.41664884000777	0.156976847303113	0.435705911708894
cg00006166	0.0217853350376005	0.0264309240709152	796	745	125	0.824236601760485	0.410052035350673	0.679539341994559
cg00006183	0.105395883921218	0.0452873384912744	796	745	125	2.32727043435164	0.020200814071054	0.188442841722772
cg00006198	-0.0161688104763302	0.045559209695566	796	745	125	-0.35489664075327	0.722761032798817	0.876101888996404
cg00006299	0.0375569586449434	0.0375943196782677	796	745	125	0.999006205361768	0.318095270998528	0.60430439718081
cg00006301	-0.0274887913784335	0.0990042689588464	796	745	125	-0.277652586777444	0.781351155768216	0.905552699704572
cg00006387	0.265920061614306	0.0954803216100331	796	745	125	2.78507714605732	0.00547862314667365	0.132704930522433
cg00006397	0.12163079601616	0.0442963364891837	796	745	125	2.7458432379811	0.0061717394844545	0.136615421187173
cg00006414	0.0988119720268979	0.0753932748379437	796	745	125	1.31062050612992	0.190364021434976	0.475951827787349
cg00006459	0.0421564406037619	0.0434126076553863	796	745	125	0.971064464461661	0.331811152337469	0.616433602980977
cg00006468	-0.0637184643571526	0.0456020216073325	796	745	125	-1.39727279868898	0.162720897965846	0.442879584536552
cg00006480	-0.044317329029581	0.0444806404355656	796	745	125	-0.99632848348438	0.319393338948363	0.605416590089978
cg00006600	0.119057721355896	0.055467862989255	796	745	125	2.14642704693634	0.0321405536541164	0.22187897468613
cg00006609	-0.00743285492269982	0.0588365885542345	796	745	125	-0.12633048763268	0.899502225867808	0.959357701405533
cg00006626	-0.133044865547629	0.0990498568150821	796	745	125	-1.34321108405045	0.179586460814832	0.463377663649038
cg00006713	0.0367449865669271	0.0444757690097202	796	745	125	0.826179903913443	0.408949605322768	0.678705972886656
cg00006735	-0.0203008060709895	0.0636717225881331	796	745	125	-0.318835508853864	0.749934893588928	0.88981753693699
cg00006771	-0.121032129495205	0.0597024592678006	796	745	125	-2.02725534223481	0.0429690779415061	0.248179444815389
cg00006775	-0.01757733443745	0.0497110843578965	796	745	125	-0.353589841470796	0.723739916298068	0.876615797743894
cg00006787	0.0152117505447225	0.0315641704872404	796	745	125	0.481930946066577	0.629987477363902	0.825065346073776
cg00006828	-0.0303282273261724	0.0451196702534036	796	745	125	-0.672173071209104	0.501668573465149	0.745662017472161
cg00006867	0.0328397253392443	0.0387654995627985	796	745	125	0.84713793733124	0.397172865606098	0.669667243130571
cg00006884	0.0159732870526727	0.0431676039522588	796	745	125	0.370029503382637	0.71145893720136	0.870001220094789
cg00006899	0.246047923708016	0.0751746408319185	796	745	125	3.27301761584933	0.00110995844050879	0.105301685602988
cg00006926	-0.0578797591334724	0.043978109677699	796	745	125	-1.31610384251742	0.188518060573695	0.473796678566509
cg00006948	-0.00295222591181397	0.0480210038587585	796	745	125	-0.0614778050141806	0.950994122434283	0.980770320882002
cg00007021	-0.0306256493030072	0.0433971838347621	796	745	125	-0.705705914457872	0.480577513882875	0.731039103835541
cg00007032	0.00702144739245713	0.0344326881101971	796	745	125	0.203918072559016	0.838469643400075	0.932484787101024
cg00007036	0.166010357020523	0.060613492745069	796	745	125	2.73883502669508	0.00630356557458178	0.137042944673627
cg00007064	0.0583093196666202	0.0359984026992354	796	745	125	1.61977519263261	0.105676657834069	0.363786824334924
cg00007076	0.1157180509512	0.0344401210894991	796	745	125	3.35997805148492	0.000816602324453045	0.102034180001922
cg00007127	0.0549835006196662	0.044656153480668	796	745	125	1.23126369680427	0.218587907378872	0.507206113152696
cg00007205	-0.121409882824335	0.0920835045588842	796	745	125	-1.31847591385597	0.187723616332554	0.472862631866179
cg00007221	0.0138416214879711	0.0477840278923594	796	745	125	0.289670463091797	0.772143789584501	0.900990318177741
cg00007226	0.0094162500418831	0.0231112606480212	796	745	125	0.40743125982136	0.683800817352753	0.855191948758492
cg00007239	0.0341908507554968	0.0517982177342114	796	745	125	0.660077744970645	0.509394887818072	0.750787659905923
cg00007266	0.0699578221950596	0.0316944583133809	796	745	125	2.20725722785186	0.0275807090185148	0.209785696948135
cg00007269	0.0499560371033298	0.0358135327535519	796	745	125	1.39489274758507	0.163437282332311	0.443773753168674
cg00007300	0.0970433154630769	0.0652393237010507	796	745	125	1.48749726327273	0.137279533270133	0.409941512523336
cg00007317	0.0146249002169593	0.0413629299071221	796	745	125	0.353575055002114	0.723750994985059	0.876618821780986
cg00007324	-0.0660719357314645	0.0264905333413589	796	745	125	-2.49417159254806	0.0128269595078959	0.164036739174072
cg00007326	0.0442832100987466	0.0426536367530728	796	745	125	1.03820479259735	0.299489984311483	0.587575735513749
cg00007420	0.0102280512631798	0.0286403908307068	796	745	125	0.357119821570793	0.721096760654893	0.875272920479354
cg00007426	0.140753473964768	0.0583524429780584	796	745	125	2.41212649858882	0.0160850335008355	0.175254883354894
cg00007466	0.0579308158407822	0.0574693167239754	796	745	125	1.00803035677322	0.313746206825318	0.600546062861125
cg00007540	0.0559282958434006	0.0391014689015087	796	745	125	1.43033746338984	0.15301259409364	0.430710826112268
cg00007644	-0.000753293266762904	0.0367333560115102	796	745	125	-0.0205070635671531	0.983644016525824	0.993642516463085
cg00007675	0.06437824419903	0.0429574492897067	796	745	125	1.49865146240087	0.134360533457624	0.405992774705153
cg00007800	0.00778954145801757	0.0518470463480667	796	745	125	0.150240794928293	0.880612702254938	0.951139150680526
cg00007809	-0.133540469852489	0.0574523210239923	796	745	125	-2.32437032085653	0.0203564381835145	0.188967229823694
cg00007898	0.0541558694138206	0.0472400477442143	796	745	125	1.14639743183692	0.251975238688919	0.542153808060857
cg00007932	-0.0100968596812045	0.0405755101449978	796	745	125	-0.248841225781834	0.803547789871751	0.916207988384854
cg00007981	0.116974785445007	0.0565028716435148	796	745	125	2.07024496353068	0.0387513621279644	0.238084379553508
cg00007987	0.0656064426732538	0.0370443064975068	796	745	125	1.77102634321604	0.0769389396793096	0.315819002875013
cg00008004	0.0941887165322732	0.106197193781963	796	745	125	0.886922838334647	0.375388329677931	0.652425154651152
cg00008033	0.0335369317113445	0.0506212651934287	796	745	125	0.662506786094672	0.507838258618329	0.749685921646265
cg00008034	0.0100963451411421	0.0412912597024189	796	745	125	0.244515309387633	0.806894760688993	0.917812768124896
cg00008036	-0.00382652349170209	0.0369322370633868	796	745	125	-0.103609307097608	0.917505499179292	0.966933765140773
cg00008103	0.0039997098286473	0.0401118666697238	796	745	125	0.0997138792263253	0.920596588244974	0.968313205675222
cg00008254	0.0452580638366325	0.0338405520763465	796	745	125	1.3373914153211	0.181476920855011	0.465648556652835
cg00008282	0.177003220051702	0.0603041768507444	796	745	125	2.93517347048436	0.00342954572469587	0.122125345022856
cg00008345	0.00208181790509658	0.0320023748971741	796	745	125	0.065051981666536	0.948148945785983	0.979582338669155
cg00008364	-0.0622424042418198	0.045857022840283	796	745	125	-1.35731454827772	0.175065992849336	0.458049630974777
cg00008369	0.138692582915192	0.0415185269461806	796	745	125	3.34049864281012	0.000875236321633944	0.10244669058823
cg00008387	0.0024717407591068	0.0205022579482931	796	745	125	0.120559441079151	0.904070419328764	0.961288583101141
cg00008404	0.0503334456507381	0.0393712257647187	796	745	125	1.27843227314103	0.201469679844203	0.488635358419572
cg00008446	0.0288265894684388	0.0418328305887329	796	745	125	0.689090101309158	0.49096737444053	0.738351109481678
cg00008452	-0.00999549962233798	0.040236144625124	796	745	125	-0.248420908997744	0.803872832686957	0.916371731825501
cg00008488	0.106815416277389	0.0652198808940911	796	745	125	1.63777386301646	0.101864088277466	0.357812149649594
cg00008493	0.0653227650482519	0.0441490593725375	796	745	125	1.47959585043584	0.139376773028021	0.412749930768513
cg00008500	-0.0192418260142149	0.0589566934562716	796	745	125	-0.3263722045146	0.744228554322937	0.887077476192312
cg00008564	-0.0194358443888675	0.0335295186669208	796	745	125	-0.579663686256322	0.562305456834358	0.78455593591424
cg00008612	0.0251353610745048	0.0370264704416685	796	745	125	0.67884842315994	0.49743122827613	0.742762133592454
cg00008621	-0.00973500188460424	0.0360874566371079	796	745	125	-0.269761373944928	0.787413757079266	0.908564130326823
cg00008629	0.0155013315256299	0.0544813797744667	796	745	125	0.284525311029196	0.776081841847987	0.902893943702498
cg00008647	0.0609421776883641	0.0627956010901121	796	745	125	0.970484821077065	0.332099680597097	0.616677665819875
cg00008665	0.13597091169035	0.0534153040550633	796	745	125	2.54554222045023	0.0110983346652908	0.157490633853634
cg00008671	-0.0833685029460085	0.0543826307022317	796	745	125	-1.53299871428594	0.125673502073979	0.393828428580997
cg00008695	0.075648950454263	0.0518625812104019	796	745	125	1.45864221735054	0.145058066699123	0.420421914902141
cg00008713	0.033277134652829	0.0255175954458368	796	745	125	1.30408583063645	0.192581290087505	0.478420976966776
cg00008737	-0.00683304467530591	0.0593980989025784	796	745	125	-0.11503810393853	0.908443931812642	0.963218911763727
cg00008795	0.0200982161410626	0.0697936439705804	796	745	125	0.287966281708037	0.773447508780108	0.901644488389643
cg00008800	-0.0527354527806754	0.034740250882442	796	745	125	-1.51799285961197	0.129413244314142	0.399112154760221
cg00008810	-0.019493376425646	0.0498557003966627	796	745	125	-0.390995939693005	0.695904865168954	0.86168960853224
cg00008819	0.18873376369285	0.0748667161591494	796	745	125	2.52093017265036	0.0118988280268732	0.160475178849364
cg00008893	0.0831770568149546	0.0400513696965484	796	745	125	2.07675935792335	0.0381440422215196	0.236689333810942
cg00008916	0.215728088854238	0.10841292963259	796	745	125	1.98987417446735	0.0469465160601583	0.256755502390365
cg00008971	0.0336857806522274	0.039385047063234	796	745	125	0.85529364985	0.392645962237239	0.666076280449615
cg00008985	0.0273595320121543	0.0351402968276471	796	745	125	0.778579991692866	0.436458547154186	0.699110210618546
cg00009001	-0.011096040978234	0.0446216839201629	796	745	125	-0.248669256814401	0.803680774210129	0.916284354486908
cg00009053	0.0318335026444743	0.0284211021557296	796	745	125	1.12006573390599	0.263023585477824	0.553068042969568
cg00009085	-0.0128937929680907	0.0503989439925849	796	745	125	-0.255834585938701	0.798144662730386	0.913802145552381
cg00009088	-0.0927964944417258	0.0891063071489501	796	745	125	-1.04141331192872	0.297999962329313	0.586201823618373
cg00009163	-0.0292303274848098	0.0435688337229704	796	745	125	-0.670899929767892	0.502478899975392	0.746237432941401
cg00009167	-0.0107138443335323	0.0241049689154439	796	745	125	-0.444466216534635	0.65682636390371	0.840280370242957
cg00009196	-0.137612834108103	0.0790548941820601	796	745	125	-1.74072504342598	0.0821181870933726	0.325003340059134
cg00009200	0.0686374139755764	0.0452261680859098	796	745	125	1.51764823067025	0.12950013857324	0.399249159230692
cg00009214	0.0572859700692194	0.0407624903961722	796	745	125	1.40535991575723	0.160304439833999	0.439899033803417
cg00009292	0.0489841940035604	0.0677256293266728	796	745	125	0.723274105985585	0.469723971301983	0.723632925832246
cg00009293	0.101271726541236	0.0631215318947508	796	745	125	1.60439272465848	0.109024172588653	0.369058605949743
cg00009304	-0.0210394222271593	0.0505641689190442	796	745	125	-0.416093504094658	0.677453741370425	0.851729863910594
cg00009306	0.0296292512577329	0.0453325185276489	796	745	125	0.653598172350862	0.513559476839979	0.753496703243124
cg00009349	-0.0461698046966765	0.0325954668767932	796	745	125	-1.4164486390452	0.157035399272103	0.435770966753165
cg00009364	0.0528289155776674	0.050897348092368	796	745	125	1.03795025787579	0.299608401905597	0.587680049105202
cg00009407	0.112397191182005	0.0472564300997688	796	745	125	2.37845285699131	0.0176204832722863	0.180178846890989
cg00009412	0.0327980556543281	0.0586023040052247	796	745	125	0.55967177760458	0.575860783233788	0.792837630353252
cg00009421	0.167434088868429	0.0562026639395886	796	745	125	2.97911303721121	0.0029787076081543	0.119401360584944
cg00009436	-0.0259906536182716	0.03796041535358	796	745	125	-0.684677798601074	0.493746564915402	0.74022458680073
cg00009523	0.134857623017509	0.29296435015195	796	745	125	0.460320933067667	0.64541159635617	0.83397124030177
cg00009528	0.0132846501732234	0.0362135309881051	796	745	125	0.366842166746649	0.713834247101989	0.871315935677632
cg00009553	0.0609365908755626	0.0377804086533453	796	745	125	1.61291508079458	0.107159315683764	0.366134749395826
cg00009556	0.129856981740956	0.0480168200863354	796	745	125	2.7044061124304	0.00698878825896768	0.140373265650529
cg00009585	-0.0247237035932797	0.0359315315745078	796	745	125	-0.688078200674874	0.491603998293104	0.738777456823523
cg00009602	0.0526180284261371	0.0555654078496124	796	745	125	0.946956577166636	0.343948281074576	0.62666211943986
cg00009629	0.122418721191093	0.0647833476132423	796	745	125	1.88966340427381	0.0591661378941167	0.282275665529143
cg00009644	-0.035540749703107	0.0347168732253379	796	745	125	-1.02373129839262	0.306273217676008	0.593723531893909
cg00009733	-0.0636481483736226	0.0410040002186347	796	745	125	-1.55224241620936	0.121001708568265	0.387067434634259
cg00009737	0.188320025556394	0.0815209286691927	796	745	125	2.31008194620288	0.0211385656226414	0.191343480229883
cg00009750	0.0393950527668672	0.054696593634885	796	745	125	0.720246913909122	0.471584422129888	0.72489493209055
cg00009786	-0.0985500684290675	0.046021054544618	796	745	125	-2.14141265132293	0.0325437813216742	0.222927491253177
cg00009817	-0.0430042626919048	0.0321604791327794	796	745	125	-1.3371773011949	0.181546754778041	0.465735221887576
cg00009834	-0.0211024511570566	0.0667852511402365	796	745	125	-0.315974721914954	0.752104526343778	0.890936908883592
cg00009871	0.140218780657035	0.0431730787793488	796	745	125	3.24782907824739	0.00121162037604464	0.106667218504482
cg00009916	0.0390304140152849	0.0835496683345775	796	745	125	0.467152231640062	0.640518812276494	0.831144364624955
cg00009919	0.0701376832965584	0.0676857303184859	796	745	125	1.03622555251358	0.300411613582669	0.588372949945392
cg00009922	0.0231349381429015	0.0390694825121791	796	745	125	0.592148568532732	0.553919259071727	0.77943152836123
cg00009944	0.213999067651333	0.0797658621334672	796	745	125	2.68284027687511	0.00745143971985223	0.142466631797391
cg00009945	0.100585494947869	0.0427229473212167	796	745	125	2.35436694457446	0.018796321904461	0.18401622299219
cg00010046	0.0402238350080433	0.0410507610337712	796	745	125	0.979856012290549	0.327454906348747	0.612660439184039
cg00010078	0.0153554991728422	0.0370994760774586	796	745	125	0.413900701475731	0.679058325670113	0.852574112429263
cg00010096	0.00767170943887818	0.0410145522661118	796	745	125	0.187048474626819	0.851670290141902	0.938458463590942
cg00010108	0.079910332812624	0.0446348557840742	796	745	125	1.7903123334642	0.0737836606628644	0.309967033018007
cg00010168	0.0579348592880945	0.0728917615843353	796	745	125	0.794806683620401	0.426962872618141	0.692180970869093
cg00010187	-0.00349467214549931	0.0574922318019626	796	745	125	-0.0607851188928798	0.951545599722214	0.980992281997485
cg00010201	-0.0359413758424005	0.0461797590981832	796	745	125	-0.778292839639662	0.436627675793842	0.699230387853473
cg00010266	0.11001394360439	0.0520990372888051	796	745	125	2.11163102677964	0.0350291815141912	0.229090080086012
cg00010288	0.0973025273733317	0.045049464045925	796	745	125	2.15990421715424	0.0310779962333658	0.219142436836407
cg00010312	0.0135549356770148	0.0427044058289334	796	745	125	0.317413049400887	0.751013446241734	0.890393943451339
cg00010445	0.0655988652239465	0.0380971574754731	796	745	125	1.72188345721538	0.0854791205203351	0.330789831626962
cg00010506	0.165009139614523	0.0713966563354773	796	745	125	2.31116060728644	0.0210786189456382	0.191200779956253
cg00010529	0.00308589581480709	0.0440517702346004	796	745	125	0.070051573373169	0.944170205300186	0.977948025465525
cg00010533	-0.00977427378759753	0.0350217990931876	796	745	125	-0.279091138681645	0.78024737731749	0.905008586437015
cg00010572	0.00459029483750402	0.0423967012432793	796	745	125	0.108270094202946	0.913808729415902	0.965501458965271
cg00010583	0.0671742081002256	0.0415942527055372	796	745	125	1.61498773822863	0.106709627242792	0.365467505193447
cg00010654	0.0391483839179058	0.0274803890483707	796	745	125	1.42459351099423	0.154666662914619	0.43277304357625
cg00010659	0.0946543235535935	0.0372598852371325	796	745	125	2.54038151087118	0.0112620975944715	0.1580519268188
cg00010664	0.0384351834264303	0.0404530593849831	796	745	125	0.950118087748343	0.34234063320234	0.625356527950756
cg00010672	-0.178049925830189	0.057321705517979	796	745	125	-3.10615192310256	0.00196263210703499	0.113024200346138
cg00010734	0.0654320838704942	0.0421809670399922	796	745	125	1.55122294395141	0.121245741926937	0.387454004903853
cg00010738	0.114241909042694	0.0423041376570921	796	745	125	2.70049019716969	0.0070708254917774	0.140782635844718
cg00010742	0.0986945570792344	0.0721916497468054	796	745	125	1.36711873776789	0.171974029567815	0.454350501852593
cg00010743	-0.0894914026554221	0.0500267326896626	796	745	125	-1.7888716261079	0.0740156449479911	0.310395153103344
cg00010789	-0.0544358948432817	0.0427882150872801	796	745	125	-1.27221700489825	0.20366754631323	0.491020345100152
cg00010810	-0.0218572575349103	0.0407273248900375	796	745	125	-0.536673046754832	0.591643434925795	0.802467961258478
cg00010848	-0.0131740350540132	0.0374810715923269	796	745	125	-0.351485016151731	0.72531752838376	0.8773982625644
cg00010853	0.00346999285311492	0.0420357111360715	796	745	125	0.0825486891819766	0.934231154920966	0.973956818215614
cg00010890	-0.00513274761366788	0.0432280208342335	796	745	125	-0.118736586006341	0.905514007330414	0.961920034758579
cg00010900	-0.0590934639439184	0.0276622874952001	796	745	125	-2.1362464674757	0.032963747560419	0.224000905670274
cg00010940	-0.0475217885735798	0.0394468575415486	796	745	125	-1.20470403817404	0.228675632373389	0.518153736457139
cg00010946	0.00443066713249698	0.0276565943436245	796	745	125	0.160202918604052	0.872761874740116	0.947752128570365
cg00010947	0.0215547799821725	0.109704019948162	796	745	125	0.196481222769755	0.844283679936299	0.935213147439771
cg00010954	0.02992563171226	0.0408997225062359	796	745	125	0.731683001215897	0.464577422364047	0.719946219927042
cg00010992	0.0864619542259029	0.0492236121396983	796	745	125	1.75651380440186	0.079385210916119	0.320184302712338
cg00011093	-0.0239630330636097	0.0482591261497693	796	745	125	-0.496549253487141	0.619644040417807	0.819092274846335
cg00011113	0.121105624972486	0.0802605484603727	796	745	125	1.50890602289218	0.131719601209805	0.402276820895376
cg00011122	-0.0517463844146236	0.0470306631588202	796	745	125	-1.10026907849202	0.271547524805292	0.561384204721982
cg00011173	-0.0129248018115071	0.0309528138205018	796	745	125	-0.417564680434523	0.676378028128061	0.851153325831608
cg00011203	-0.044252246460402	0.0463457814486598	796	745	125	-0.954827927746197	0.339954593943598	0.623313316523676
cg00011225	0.0920777801885126	0.083974274530574	796	745	125	1.09649985907277	0.273191698323836	0.562995951168076
cg00011239	-0.0404536359246935	0.048532125954803	796	745	125	-0.833543454543226	0.404788347515881	0.675571578295181
cg00011247	0.0343160291121291	0.0310446177522856	796	745	125	1.1053777303991	0.269329934047759	0.559276392675972
cg00011274	0.161624151166633	0.0769508455367491	796	745	125	2.10035575358879	0.0360116350123485	0.231560207846726
cg00011284	0.0144872879966131	0.0545300468033695	796	745	125	0.265675326647949	0.790558059436035	0.910084051965287
cg00011345	-0.0278177213670844	0.0465080930777051	796	745	125	-0.598126466303551	0.54992569052242	0.776995938966333
cg00011346	-0.0429947650888497	0.0448512436234393	796	745	125	-0.958608092337948	0.338047280428657	0.621638491418337
cg00011350	0.0460269608554142	0.0306469929558357	796	745	125	1.50184264151925	0.133534325500906	0.404866605092291
cg00011459	-0.108475002319809	0.0372240631688259	796	745	125	-2.91410966685264	0.00366701776057609	0.123271497973707
cg00011460	0.123169347187287	0.0736010926748191	796	745	125	1.67347172047388	0.0946273566655839	0.346217922640972
cg00011461	0.217602615376392	0.0769217261023048	796	745	125	2.82888367698591	0.00478851394403145	0.129026851836859
cg00011482	-0.0355632600075848	0.0330448000597873	796	745	125	-1.07621350237378	0.282157854920354	0.571582639486864
cg00011513	0.0955328307273112	0.0447981575570592	796	745	125	2.13251695911001	0.0332698058380063	0.224698907950199
cg00011564	0.0147262885321427	0.0480111941599837	796	745	125	0.306726145637444	0.759132043724703	0.894459518418415
cg00011574	0.0783067593401629	0.0387335754511851	796	745	125	2.02167650231131	0.0435439188318077	0.249461620859341
cg00011578	-0.0246904703466731	0.018309285881137	796	745	125	-1.34852175595282	0.177874176905366	0.461354428392066
cg00011605	0.119669732510212	0.0494612623390567	796	745	125	2.41946377530513	0.0157665445097442	0.17403196803588
cg00011616	0.00807919032003092	0.0403091718530771	796	745	125	0.200430570726652	0.841195049338801	0.933833160013251
cg00011717	0.141623303275415	0.0613979607044568	796	745	125	2.30664506850852	0.021330563887022	0.191913803182332
cg00011740	0.0872960605227431	0.068375508473783	796	745	125	1.27671533961923	0.202075088530235	0.489293968873804
cg00011754	0.21215571473017	0.0782186023590108	796	745	125	2.71234346219086	0.00682512547267052	0.139508834280695
cg00011762	0.140050765842234	0.0486949116228488	796	745	125	2.8760862516181	0.00413394148549699	0.125630739265946
cg00011777	0.0997999632160194	0.045231899572506	796	745	125	2.20640663247056	0.0276403979575563	0.209930807818039
cg00011794	-0.0271236833662899	0.0312245923916331	796	745	125	-0.868664129417361	0.385292693676757	0.660376895018739
cg00011810	0.0258665813586164	0.0401565380321428	796	745	125	0.644143709248836	0.519667809496607	0.757646659972896
cg00011855	-0.00094232644916027	0.0474267750532906	796	745	125	-0.0198690812964077	0.984152789055008	0.993820337190557
cg00011856	-0.0530112544048045	0.0424275788103962	796	745	125	-1.24945273548852	0.211866793470789	0.499939016096379
cg00011861	0.00105188738156806	0.0268452078637235	796	745	125	0.039183432175599	0.968753967732912	0.987742732998983
cg00011905	-0.102816392250728	0.0509989678328086	796	745	125	-2.01604849313409	0.044130407166523	0.25076251880146
cg00011918	-0.0268652721009048	0.0451677233017476	796	745	125	-0.59478915776712	0.552153445390507	0.778330381584568
cg00011924	-0.0238314865940985	0.0423620969410921	796	745	125	-0.56256626359262	0.573888665421638	0.791731406560206
cg00011943	0.0367263831039655	0.108075425640403	796	745	125	0.339821776193272	0.734080393332621	0.881822024310324
cg00012036	-0.00407192757509374	0.0340818713822674	796	745	125	-0.119474882391943	0.904929284483176	0.961650957421775
cg00012100	-0.0195123866581855	0.0275774328260767	796	745	125	-0.707549059451791	0.479432437462012	0.730216632977012
cg00012126	0.0993566755718262	0.0602903432431324	796	745	125	1.64796997706832	0.0997534618477298	0.354445891340176
cg00012148	-0.0536005081191368	0.0460351169446575	796	745	125	-1.16433956676105	0.244635274231363	0.534601555262445
cg00012168	0.131444947005496	0.0707656563475176	796	745	125	1.85746806840868	0.0636137100290273	0.290963244079753
cg00012194	0.0325406242810803	0.0377733478570146	796	745	125	0.86147048454	0.389238397026852	0.663464044235149
cg00012199	0.0261621564472569	0.04443349930074	796	745	125	0.588793519731208	0.556166833879302	0.780849751380854
cg00012203	0.139114572666258	0.089202174029352	796	745	125	1.55954240106841	0.119265527468619	0.384437283005802
cg00012238	-0.0839508558376316	0.0503336039500238	796	745	125	-1.66788883071012	0.0957311006819372	0.347937656001336
cg00012317	0.129555368535954	0.071120954893868	796	745	125	1.82162020643966	0.0688878177723387	0.300717621489851
cg00012362	0.00410326801893904	0.0832739655128784	796	745	125	0.0492743199350158	0.960713045134574	0.984649617597913
cg00012386	0.0480480958460791	0.0516409768351643	796	745	125	0.930425774079496	0.35243276161427	0.633819608677368
cg00012397	0.0246853678343407	0.0320170538253214	796	745	125	0.771006850568419	0.440931663424043	0.702371586425525
cg00012469	-0.0375529295369577	0.0347210702639645	796	745	125	-1.0815602529376	0.279775522944932	0.569270294757488
cg00012521	0.130867474165832	0.0369398951057988	796	745	125	3.54271374596535	0.000419091544749373	0.0950560325880475
cg00012522	0.087124671380451	0.0422647071938982	796	745	125	2.06140482603483	0.0395886540669888	0.240062816897351
cg00012525	-0.053923869443091	0.045135320940975	796	745	125	-1.19471554248189	0.232554042071265	0.522192500199688
cg00012529	0.142453761820213	0.0763944647008884	796	745	125	1.86471313566985	0.0625894425224299	0.288978006246079
cg00012532	0.00958593200732651	0.0420413446885588	796	745	125	0.228012021935522	0.819695451119526	0.923708318809366
cg00012536	0.0244269706683451	0.0380019586900942	796	745	125	0.642781885732442	0.520550739618469	0.758203791805912
cg00012576	0.0517414019278711	0.0519550052389298	796	745	125	0.995888686564914	0.319606868998789	0.605632253827869
cg00012587	0.0937334482287745	0.0465725318392347	796	745	125	2.0126337247959	0.0444895021728082	0.251548192888972
cg00012667	0.118674302714428	0.0561716581787767	796	745	125	2.11270784167924	0.0349365656137767	0.228795060212785
cg00012668	-0.00833665747287774	0.0483249754634764	796	745	125	-0.172512399497823	0.863078566307641	0.943568387716472
cg00012692	-0.0174680836844813	0.0419040727362555	796	745	125	-0.416858852704498	0.676894041726616	0.851405423080119
cg00012698	0.178737742982491	0.0714204472825723	796	745	125	2.50261304406736	0.0125274622865758	0.163159366081251
cg00012701	-0.0328545585621856	0.0471285658471077	796	745	125	-0.697126211494973	0.485927356366632	0.734841585812847
cg00012708	0.0293368099766205	0.0636195030783314	796	745	125	0.461129190847335	0.644831889451666	0.833582329080693
cg00012722	0.00533779719637709	0.0719188888837813	796	745	125	0.0742196838580585	0.940854230513959	0.976635268449863
cg00012761	-0.067129162220605	0.046113096693856	796	745	125	-1.455750470767	0.145855885816212	0.42142829042318
cg00012762	-0.0542359552317644	0.0413770225840361	796	745	125	-1.31077472096046	0.190311923530128	0.475897505870045
cg00012824	0.0310557795326909	0.0339277725331293	796	745	125	0.915349792043259	0.360285231415417	0.64020226705994
cg00012840	0.073355071468887	0.0372299451737741	796	745	125	1.97032445593179	0.0491474033904244	0.261310828450677
cg00012920	0.178920508090737	0.0567781629411108	796	745	125	3.15122044854303	0.00168675321159955	0.11088181163949
cg00012992	0.0857371561661415	0.0772107101761776	796	745	125	1.11043087119013	0.267148721085697	0.557018062234778
cg00013006	0.0942491897559102	0.0642389160859748	796	745	125	1.46716656348577	0.14272572423035	0.417328880542202
cg00013015	0.0838259733851657	0.0446825600385581	796	745	125	1.87603336319203	0.0610164328492704	0.285900928045555
cg00013255	0.0297619119377326	0.0457567290666266	796	745	125	0.650437925630483	0.515597072357829	0.754913864368179
cg00013301	0.126618953442744	0.0528586802331515	796	745	125	2.39542404169471	0.0168312470841312	0.177582744884199
cg00013302	0.117806068707817	0.0559730550899913	796	745	125	2.10469249031365	0.0356310092594105	0.230630442842608
cg00013349	-0.0971085059883877	0.0457095489120856	796	745	125	-2.12446870073383	0.0339385880616582	0.226227548136288
cg00013369	0.191665897548187	0.0860774065983918	796	745	125	2.22666905431336	0.0262484803302876	0.206259114949218
cg00013374	0.063466822131622	0.0400717796260133	796	745	125	1.58382838805645	0.113629970755751	0.375963760772204
cg00013386	0.0307801020202261	0.0475507732494195	796	745	125	0.647310231082348	0.517617810737888	0.756268540360224
cg00013409	-0.0794055659086595	0.0556974173526392	796	745	125	-1.42565974658961	0.154358598021905	0.432415623534348
cg00013410	0.0492520485208945	0.0890363635809537	796	745	125	0.553167790552379	0.580303841398207	0.795577131037101
cg00013423	0.0370547914452124	0.0308662376942522	796	745	125	1.20049588849349	0.230303943110237	0.519836827172101
cg00013441	0.0239789201856941	0.0189380035140589	796	745	125	1.26617994171841	0.205819086265412	0.493249301339977
cg00013451	0.0621725990248987	0.0676070524617513	796	745	125	0.919617063028637	0.358051496659033	0.638445824454244
cg00013475	0.00195338848153574	0.0413030135407345	796	745	125	0.0472940910137039	0.962290700381346	0.985253953017913
cg00013530	-0.0101033466343083	0.0308702747226817	796	745	125	-0.327283988402118	0.743539151511505	0.88670983511432
cg00013569	0.00789919482676588	0.0270307785517156	796	745	125	0.29222964524137	0.770187195646778	0.900080684863873
cg00013618	0.167940247901458	0.0689554240039549	796	745	125	2.43549003326883	0.0150901528053893	0.17183520990814
cg00013660	0.0345799179559914	0.0449665457412461	796	745	125	0.7690143280068	0.442112916579865	0.703316574699618
cg00013677	-0.0128234001508729	0.055167273816082	796	745	125	-0.232445782868007	0.816251542997914	0.922136301169777
cg00013684	-0.00382746361599094	0.0424274164092214	796	745	125	-0.0902120359881034	0.928141414233881	0.971477781952251
cg00013688	0.133433240931281	0.0549012505035421	796	745	125	2.43042261710728	0.0153012024925522	0.172428731757228
cg00013702	0.076948494577989	0.0409769382404156	796	745	125	1.87784880672453	0.0607672456250178	0.285459713657763
cg00013733	-0.00187615478644346	0.0477472311581845	796	745	125	-0.0392934781962086	0.968666258915976	0.987719883122246
cg00013759	0.0440622360674727	0.049776875080691	796	745	125	0.885194902171852	0.376318835139479	0.65320259467905
cg00013804	0.00866013728777472	0.0429883874259033	796	745	125	0.201452945931078	0.8403958865058	0.93344399110797
cg00013809	0.0859960321790351	0.0580473437623098	796	745	125	1.48148091894038	0.138874196187592	0.412084471749338
cg00013831	0.0153787658063546	0.0394755050087171	796	745	125	0.389577430433345	0.69695325005429	0.862249517081773
cg00013899	-0.0958817122128056	0.03915034724491	796	745	125	-2.44906415805217	0.0145374170887123	0.169918279965286
cg00013936	-0.0507552032869014	0.072447597078243	796	745	125	-0.700578146602792	0.483771042302663	0.733254246950418
cg00013949	-0.073477329682642	0.0517061568497249	796	745	125	-1.42105571481925	0.155692182221487	0.434071108636352
cg00013991	0.0103944615651325	0.0332938075326163	796	745	125	0.312204050406358	0.754967217565031	0.892404117615264
cg00013993	0.0292968167740881	0.0418387317068145	796	745	125	0.700231952043528	0.483987064115216	0.733403761837962
cg00014020	0.0521787859571091	0.0392684872819074	796	745	125	1.32876995190874	0.18430465331426	0.46891562213941
cg00014085	0.0401124269801158	0.0544465207000759	796	745	125	0.736730767445713	0.461503166852983	0.717718092368835
cg00014104	0.169972397404904	0.0543368749673295	796	745	125	3.12812243080048	0.00182333671444045	0.112032857866904
cg00014112	0.123006487297597	0.063866234319535	796	745	125	1.9260018788985	0.0544599853044104	0.272757034271943
cg00014118	-0.0402675766793537	0.0244165065133553	796	745	125	-1.64919484518919	0.0995022789051731	0.35405103822142
cg00014176	0.00134530369413617	0.0557364163111728	796	745	125	0.0241368890067389	0.980749468031591	0.992451405122658
cg00014194	0.0171432075783534	0.04056335147264	796	745	125	0.422627986987626	0.672680842426251	0.849180988408446
cg00014203	-0.0436462459312513	0.0411144409179455	796	745	125	-1.06157945862279	0.288748617378199	0.577836174148907
cg00014260	0.0861624319995302	0.0434838391782668	796	745	125	1.98148170970594	0.047880940082426	0.258722264177521
cg00014272	0.0890345597700098	0.0482488999830827	796	745	125	1.84531792022673	0.0653625518989626	0.294291191911546
cg00014278	0.052795942787865	0.0314043583525332	796	745	125	1.68116610424573	0.0931229383016845	0.343705204954774
cg00014285	-0.0188880358836228	0.0477020622747037	796	745	125	-0.395958476068635	0.692241768718369	0.859769284164061
cg00014289	-0.0286184187472623	0.0420728173744031	796	745	125	-0.680211607713099	0.496568267004471	0.742175803944499
cg00014301	-0.00871427445894781	0.0302430487499431	796	745	125	-0.288141401715136	0.773313510279994	0.901594079515453
cg00014327	-0.0244166046450502	0.045146145087835	796	745	125	-0.540834762249268	0.588772787140842	0.800727927364151
cg00014333	0.100299039686677	0.0396297916055224	796	745	125	2.53090000283274	0.0115685821947433	0.159092470270165
cg00014340	-0.0627939931820022	0.041923925693726	796	745	125	-1.49780804499898	0.134579557588904	0.40627888458725
cg00014377	0.0320940961823263	0.0366503062192095	796	745	125	0.875684257325655	0.381465868034221	0.657373071470783
cg00014380	-0.0616256562219673	0.0433422071713938	796	745	125	-1.42183936268573	0.155464577537992	0.43378182134637
cg00014434	-0.0205502643636886	0.0279113972822892	796	745	125	-0.736267846279716	0.461784626050566	0.717926817065191
cg00014445	-0.0119538146694648	0.0466194589056831	796	745	125	-0.256412557118024	0.797698546700732	0.913601790363921
cg00014467	-0.0226888844367493	0.0500604777489086	796	745	125	-0.453229482757862	0.650507024165457	0.836781764575339
cg00014484	0.103611189831598	0.0678618641126769	796	745	125	1.52679551595522	0.127209097663951	0.395971633734749
cg00014502	-0.0163538829204621	0.0356975349211326	796	745	125	-0.458123591911686	0.6469886864815	0.834828514957331
cg00014638	-0.0808110484738802	0.05140344721499	796	745	125	-1.57209395190746	0.116326139339717	0.380040787164802
cg00014665	0.0603894972802647	0.0316591745536035	796	745	125	1.90748805462431	0.0568170532491263	0.277544575501143
cg00014667	0.0878359092381301	0.0468366632845897	796	745	125	1.87536649877085	0.061108179166974	0.286085537804602
cg00014733	-0.0375977837003999	0.0452329452060812	796	745	125	-0.83120352939886	0.406107918001221	0.676491436468062
cg00014786	-0.00681950331579069	0.0401120775015747	796	745	125	-0.170011222069537	0.865044510154054	0.944446365054133
cg00014806	0.051643093460015	0.0512433048750156	796	745	125	1.0078017720749	0.313855883874788	0.60064068375743
cg00014825	0.192925199257813	0.0726131000159551	796	745	125	2.65689247829142	0.00804445430729411	0.144733688228824
cg00014830	0.00567036672313593	0.0372060485205479	796	745	125	0.152404432843879	0.878906582016898	0.95038250891391
cg00014837	0.115813942971927	0.0612457288025804	796	745	125	1.89097174996875	0.0589910090413003	0.281855976758424
cg00014848	0.119341057898695	0.0458750300919222	796	745	125	2.60143824776932	0.00945579820807199	0.151018792471665
cg00014893	0.170920823502003	0.0791305641276538	796	745	125	2.15998489820284	0.0310717273049955	0.219127257967637
cg00014900	0.126020024048231	0.062438686113181	796	745	125	2.01830038223094	0.0438949435201012	0.250278671575122
cg00014931	0.100733199227311	0.0409709657168172	796	745	125	2.45864839807677	0.0141579963019635	0.168681406801806
cg00014986	0.0570342604871948	0.0652735562399265	796	745	125	0.873772838077852	0.382505502232146	0.658172601003628
cg00014991	0.147115571525803	0.0445987178881293	796	745	125	3.29865024135505	0.00101466390693234	0.104100696445819
cg00014996	0.0145123925689962	0.0620594340612595	796	745	125	0.233846679211913	0.815164137067231	0.921661917739972
cg00014998	-0.0643946221407897	0.0586375001941304	796	745	125	-1.09818157199061	0.272457276497919	0.56225626032848
cg00015002	0.00935993353499622	0.0341931788821849	796	745	125	0.273736863344779	0.784357859478764	0.907044100241016
cg00015024	-0.022068319416018	0.0397060201892553	796	745	125	-0.555792781820775	0.578508698998069	0.794448010075647
cg00015058	0.131256267957816	0.0621225062231274	796	745	125	2.11286176198974	0.0349233441896126	0.22877520839506
cg00015081	0.175675837951246	0.0818313814053155	796	745	125	2.14680279049811	0.032110512125865	0.221811060984113
cg00015121	0.132692885795715	0.0531797109114699	796	745	125	2.49517877253252	0.0127908949916768	0.163928135918291
cg00015159	-0.0738052413291077	0.0423278180981099	796	745	125	-1.74365806331046	0.081604789489218	0.324092720517978
cg00015189	0.123310080488931	0.0499123462233867	796	745	125	2.47053264010164	0.0136996991177096	0.167045485698719
cg00015193	0.0200081191414369	0.0386920690128489	796	745	125	0.517111636878156	0.605221883669896	0.810619799436934
cg00015219	0.0201875360717772	0.0682175612817561	796	745	125	0.295928727038445	0.767361695402768	0.898709775198042
cg00015289	0.144219299145548	0.0702379224804935	796	745	125	2.0532967669367	0.0403700846027671	0.241990634319758
cg00015319	0.0425956589982272	0.0319925245577669	796	745	125	1.33142537474074	0.183430246612527	0.467936620136787
cg00015343	0.148712417939339	0.0496606702210096	796	745	125	2.9945713031562	0.00283345176979882	0.118542169477642
cg00015373	-0.113191986681925	0.0427614008001291	796	745	125	-2.64705983817031	0.00828000782292148	0.145739992654963
cg00015383	-0.074846269845833	0.0446207095807804	796	745	125	-1.67738860607613	0.0938591002410488	0.344901377279896
cg00015530	0.0244057353407626	0.0263719423162835	796	745	125	0.925443224775036	0.355015879116255	0.635976237160947
cg00015603	0.0719578644491576	0.047767321085438	796	745	125	1.50642453489179	0.132354950653167	0.403198684900082
cg00015629	0.00438328969322778	0.0204483597673245	796	745	125	0.214358987376194	0.8303220214542	0.928634013683929
cg00015639	0.113429840083987	0.0616664224504159	796	745	125	1.83941009672148	0.0662271449409961	0.295830448736319
cg00015664	-0.0929425184668997	0.0397201440727377	796	745	125	-2.33993407215992	0.0195333891221938	0.18636979124763
cg00015699	-0.0562214081813591	0.0388366816298842	796	745	125	-1.44763676560094	0.148112386969373	0.424238588955106
cg00015770	-0.111928175983768	0.0575341976588233	796	745	125	-1.94541995088729	0.0520761731880836	0.267624880103716
cg00015791	-0.0184651929933277	0.028927785546273	796	745	125	-0.638320308472654	0.523448791587481	0.760115838069704
cg00015798	0.0112315870927236	0.0412174974547973	796	745	125	0.272495609541582	0.785311637014017	0.907494726019716
cg00015801	0.170890967571551	0.0819454493347894	796	745	125	2.08542352209668	0.0373488836441523	0.234808941982724
cg00015838	-0.0242831268463597	0.0318588883129643	796	745	125	-0.7622088570014	0.446161147092675	0.706341613694413
cg00015930	0.130459120803492	0.0498353926576866	796	745	125	2.61780060005947	0.0090179536502445	0.148953186525419
cg00015991	0.0510840318002523	0.0493642484589443	796	745	125	1.03483864122308	0.301058553472106	0.588893136061776
cg00016012	0.0604715330452979	0.0570049542692074	796	745	125	1.06081188592345	0.289097156576591	0.578166866061548
cg00016048	0.126739518227423	0.0632541982548348	796	745	125	2.00365385577764	0.0454456266991176	0.253631694475534
cg00016066	0.0708423213903355	0.042068178860172	796	745	125	1.6839883092112	0.0925759802759201	0.342772230092798
cg00016127	0.092130350516583	0.04162314836259	796	745	125	2.21344021634336	0.0271501675419206	0.208690594985591
cg00016156	-0.00434679827933117	0.0503313285689546	796	745	125	-0.0863636705591031	0.931199044547721	0.972741733624752
cg00016223	0.0585140952151848	0.0346011113414154	796	745	125	1.69110450348879	0.0912082939062152	0.340393078973325
cg00016226	0.0942425007453152	0.033504642611998	796	745	125	2.81281916171125	0.00503186765775432	0.130392587139424
cg00016238	0.0423249500096618	0.0504326484213031	796	745	125	0.839237107995768	0.401588233843673	0.673060195930777
cg00016255	0.0690088936822633	0.033485864989231	796	745	125	2.06083652623149	0.0396430027929876	0.240182688250426
cg00016324	0.0157697652561732	0.044213626226183	796	745	125	0.356672062488157	0.72143184679421	0.875453408061807
cg00016360	0.0328924313554386	0.045778474813306	796	745	125	0.71851304547783	0.47265185315755	0.725632148461037
cg00016406	-0.00391387488852393	0.0279717856280838	796	745	125	-0.13992223952247	0.888756825507193	0.954690649472704
cg00016418	-0.0531552426429119	0.0417841293246261	796	745	125	-1.27213953005798	0.203695053161903	0.49103555284127
cg00016439	0.0324910567986112	0.0414132124935266	796	745	125	0.784557749623744	0.432946327565575	0.696493297063789
cg00016481	0.0272718548412106	0.0423755925898801	796	745	125	0.643574595054123	0.520036697099389	0.75785092616596
cg00016498	0.0435462538332867	0.0462517951989743	796	745	125	0.941504078835245	0.346732236278656	0.629054553982398
cg00016538	0.0739528040799237	0.041911906922001	796	745	125	1.76448196970736	0.0780343473393089	0.317730974499002
cg00016563	-0.0377530015233722	0.0378443300285241	796	745	125	-0.997586732144998	0.318782951147189	0.604902803685334
cg00016576	-0.0295292175671056	0.0356366218146116	796	745	125	-0.828619999974242	0.407567851136291	0.677623036354616
cg00016593	0.0224464655858452	0.0376071995735852	796	745	125	0.596866180953588	0.550766447683447	0.77748492597981
cg00016625	0.047189902251761	0.0683039321987447	796	745	125	0.690881194283984	0.489841620878247	0.737569291859515
cg00016718	-0.0918788877143641	0.0363356155121492	796	745	125	-2.52861789787608	0.0116434481883571	0.159387895698812
cg00016778	0.132538989180361	0.0556033561350534	796	745	125	2.38365088715942	0.0173753677894107	0.179317110579052
cg00016783	-0.0383233306121898	0.0390468462365573	796	745	125	-0.981470574601999	0.326658945474884	0.612012268890143
cg00016814	-0.00507759819597573	0.0547449236679098	796	745	125	-0.0927501192033279	0.926125417281408	0.970625619070898
cg00016841	0.0227996903425893	0.020372171373776	796	745	125	1.11915857785971	0.263410092330268	0.553445822188567
cg00016892	0.0939793942656806	0.0353519939424797	796	745	125	2.65839020052425	0.00800910686714659	0.144523792646772
cg00016913	0.0419919865103203	0.0431829386325753	796	745	125	0.972420771722177	0.331136659682426	0.615867432662865
cg00016968	0.139035670060953	0.0533052663875113	796	745	125	2.60829144066573	0.0092701507439356	0.15007559783118
cg00017002	0.00668256174306691	0.0251082543179524	796	745	125	0.26614999427853	0.790192615898379	0.909898517523204
cg00017033	0.0502670201334144	0.0320319460336122	796	745	125	1.56927774792913	0.1169806406157	0.380973351330465
cg00017059	-0.150220408919147	0.041324339925107	796	745	125	-3.63515567801916	0.000295666145888719	0.0920634354980192
cg00017121	0.0655544354117803	0.0513716637623152	796	745	125	1.27608161018661	0.20229888350251	0.489515590719773
cg00017157	0.470964975226517	0.331862922899576	796	745	125	1.41915514728662	0.156245240211467	0.434730368641521
cg00017188	0.0289729710987077	0.0396891866037395	796	745	125	0.729996595495304	0.465607037167858	0.720702612402992
cg00017203	0.0719178129275761	0.0608458602988475	796	745	125	1.18196722955922	0.237571673680124	0.527273634027857
cg00017271	-0.0566376215474023	0.0519781421465843	796	745	125	-1.0896430539529	0.276200169183246	0.565938755916998
cg00017362	0.011858566175643	0.0417827410861148	796	745	125	0.283814940508627	0.776626008882179	0.903182917347158
cg00017363	-0.0285522399045481	0.028134410615538	796	745	125	-1.0148511832972	0.310485137048734	0.597644198969942
cg00017429	0.0751288914452051	0.038680750894075	796	745	125	1.94228110128837	0.0524554749385893	0.268370881576729
cg00017441	0.00270705758543545	0.0283018341987061	796	745	125	0.0956495457654548	0.923822987812218	0.96963287053075
cg00017461	0.022242956069057	0.0369954849371325	796	745	125	0.601234342700335	0.547855086311477	0.775576322341991
cg00017475	0.054507168069481	0.0516068713496509	796	745	125	1.05619981688446	0.291197381718657	0.580217350836746
cg00017489	-0.0169973924463974	0.0673065984548759	796	745	125	-0.252536791883679	0.800691375647822	0.915026222539927
cg00017507	-0.0422344597072243	0.0393297817749035	796	745	125	-1.07385441264193	0.28321335547194	0.572659271420341
cg00017546	0.167485253926985	0.067436326248027	796	745	125	2.48360584339935	0.013210759412348	0.165254801021454
cg00017557	-0.0447004691813645	0.0368634221435154	796	745	125	-1.21259683941817	0.22564375628752	0.514884142523385
cg00017562	0.0917927546199932	0.0451017889621008	796	745	125	2.03523533616653	0.0421580032627343	0.246362669888805
cg00017578	0.0280811243621396	0.0397509589471727	796	745	125	0.706426338027674	0.480129764266292	0.73072645217943
cg00017595	0.084154215355275	0.0482167975112513	796	745	125	1.74532983729659	0.0813133305170517	0.323599599804849
cg00017601	0.102011286193639	0.0710478373854495	796	745	125	1.43581127797327	0.151448894448003	0.42865945875595
cg00017630	0.0737935949792079	0.0562732365692042	796	745	125	1.31134442371121	0.190119553879007	0.47567398422454
cg00017709	0.0277704185108565	0.0382314442008954	796	745	125	0.726376392294543	0.467821593313031	0.722307910431094
cg00017826	-0.173016294060378	0.0766198761523622	796	745	125	-2.25811242132951	0.0242086875963415	0.200460732217005
cg00017842	0.0668613081894423	0.0418916742207966	796	745	125	1.59605242409361	0.110873998128102	0.371859783314244
cg00017851	0.139924726770233	0.0480335398190943	796	745	125	2.91306298259972	0.003679199694153	0.123384967165053
cg00017853	0.00249568530700572	0.0436731800310337	796	745	125	0.0571445748908669	0.954444369814544	0.98211644303035
cg00017887	-0.0726237531445976	0.0445899994628599	796	745	125	-1.62870047139354	0.103772118861842	0.360756753520125
cg00017931	-0.0729036377330039	0.0661813661270643	796	745	125	-1.10157347905199	0.270980116139752	0.560883693494605
cg00017970	-0.0364904323902735	0.0385952161756424	796	745	125	-0.945465163978088	0.344708347596952	0.627320152329878
cg00018010	-0.0809750544560675	0.0349071337752691	796	745	125	-2.31972796670681	0.0206077347148354	0.189766399739085
cg00018024	0.0592401640333703	0.0644273628759459	796	745	125	0.919487642966801	0.358119113918067	0.638514680982032
cg00018034	-0.0676015001702954	0.0429507003530575	796	745	125	-1.57393242984647	0.115900424420993	0.379366603175895
cg00018044	0.0477964419017964	0.0441674755774362	796	745	125	1.0821637704423	0.279507478692094	0.568982692208165
cg00018049	0.0288414221368939	0.0369557626423003	796	745	125	0.780430982200362	0.435369247039375	0.698254094643117
cg00018103	0.105831209543991	0.0502572698199368	796	745	125	2.10578907137548	0.0355353111909538	0.230430796820711
cg00018107	0.0286456739289194	0.0394801630616755	796	745	125	0.725571317528993	0.468314868373755	0.722645753443372
cg00018128	-0.0655889923226184	0.0414239269143158	796	745	125	-1.58336008216428	0.113736618277167	0.376137701093211
cg00018179	0.0259409852793433	0.0759325705330427	796	745	125	0.34163185965178	0.732718124809138	0.881148758739028
cg00018181	-0.019362544973234	0.0502159780065011	796	745	125	-0.385585340401561	0.699906812336225	0.863803847186506
cg00018212	-0.0291577150346626	0.0672308655688201	796	745	125	-0.433695368756121	0.664627181076547	0.844657893233783
cg00018216	0.0626145555972264	0.0518255854566589	796	745	125	1.20817845173385	0.227337437773781	0.516728386905969
cg00018229	0.0128847482785429	0.0661451002157286	796	745	125	0.194795203824924	0.845602983274089	0.935756972572893
cg00018232	0.0519248228157971	0.0506510148436449	796	745	125	1.02514871569868	0.305604451529398	0.593086586402328
cg00018245	-0.0742069227311701	0.283624822332904	796	745	125	-0.261637617331214	0.793668523592976	0.91161985685303
cg00018276	-0.128474486133212	0.08561937069242	796	745	125	-1.50053060533165	0.133873538436812	0.405319366370431
cg00018305	-0.0126654670984017	0.0364981972129176	796	745	125	-0.347016238213516	0.728670841627994	0.879213502953527
cg00018391	0.0847398739480288	0.0374080864847238	796	745	125	2.26528224004811	0.0237633281656596	0.199134719896821
cg00018443	-0.0626364304043854	0.0446201476043515	796	745	125	-1.40377013002702	0.160777314520061	0.440517545245382
cg00018446	0.025219980584951	0.0360770363987083	796	745	125	0.69905909970626	0.484719301249202	0.733974013402328
cg00018524	0.106018812845445	0.0626330146884972	796	745	125	1.69269854521175	0.0909041716004235	0.339915673003479
cg00018539	-0.0153052991812753	0.0348970945831656	796	745	125	-0.438583766473744	0.661082169636679	0.842618840341247
cg00018557	0.0308889660734443	0.0307668707291136	796	745	125	1.00396840307244	0.315698934850875	0.602232887598022
cg00018572	0.101413320543248	0.0661545407533756	796	745	125	1.53297595884336	0.12567910859829	0.3938356997321
cg00018606	0.0394595396304654	0.0607551219021811	796	745	125	0.649484988179225	0.516212310624549	0.755326644896484
cg00018635	0.0759852005211162	0.0441881705039328	796	745	125	1.71958240530355	0.0858971057045968	0.331515797179646
cg00018667	-0.0484175542610882	0.0338472482039256	796	745	125	-1.43047239673306	0.152973900449748	0.43064796932688
cg00018674	0.0453229241122235	0.0482895610740304	796	745	125	0.93856566728244	0.348238483402342	0.630311761649566
cg00018682	0.0134496023169518	0.0343588303131167	796	745	125	0.39144529061041	0.695572882373327	0.861494672923018
cg00018696	-0.0106073796543146	0.0389884871331147	796	745	125	-0.272064407580085	0.785643047616354	0.907687133405844
cg00018758	0.0690040974987682	0.0424753341104595	796	745	125	1.62456868071524	0.1046503647188	0.362236183804914
cg00018767	-0.0645712103292372	0.0356726531158111	796	745	125	-1.81010395048574	0.0706566643856466	0.304106161326194
cg00018783	0.0108073347816778	0.0362948378087492	796	745	125	0.297765066167965	0.765960176630311	0.898024365693557
cg00018792	-0.0459678360935637	0.031194195576997	796	745	125	-1.47360222769972	0.140984051981726	0.414975390500718
cg00018799	0.0395757839492105	0.0431916486077416	796	745	125	0.91628324513913	0.359795861067257	0.639834286667979
cg00018828	0.154042481566251	0.0719276249994776	796	745	125	2.14163169668635	0.0325260767521206	0.222882384242358
cg00018845	0.0589004876600253	0.0323339278220602	796	745	125	1.82163107384188	0.0688861659634853	0.300715307282674
cg00018850	0.0387935928624837	0.039244796172723	796	745	125	0.988502849951023	0.323206814324953	0.608878353783589
cg00018896	-0.00438544135540132	0.0441923717372616	796	745	125	-0.0992352567423679	0.92097646730576	0.968474824452849
cg00019082	0.0518662315193121	0.0528878923662819	796	745	125	0.980682519169148	0.327047290395872	0.61236019583672
cg00019093	0.0954494999019571	0.0557227550046253	796	745	125	1.7129357637474	0.087113764815077	0.333591649226213
cg00019118	-0.0247020519088971	0.0413018968584709	796	745	125	-0.598085167699285	0.549953231459601	0.777012056760624
cg00019137	0.0540777962356108	0.0278711137418643	796	745	125	1.94028113610624	0.0526983576675393	0.268913427200837
cg00019141	0.0202204586849099	0.0399220880771134	796	745	125	0.506498022995494	0.612647335697305	0.814940471265716
cg00019151	-0.0406657202696999	0.0430080130641301	796	745	125	-0.94553822351808	0.344671089392911	0.62729382833163
cg00019275	0.0458745418661868	0.0468722215922368	796	745	125	0.978714904219192	0.328018219797606	0.613181395224789
cg00019301	0.0479836831750159	0.0488207743452168	796	745	125	0.982853791619902	0.325978037620096	0.611445674742026
cg00019308	0.0512861411991501	0.0415854563721562	796	745	125	1.23327109218619	0.217838699206939	0.506389112716102
cg00019351	0.0254018805805986	0.0419907244457216	796	745	125	0.604940279452283	0.545391085818254	0.774069063733629
cg00019366	-0.0134726155699976	0.0422174726850056	796	745	125	-0.319124161470298	0.749716087960274	0.889677099539478
cg00019377	-0.00506791467586334	0.0173721027743183	796	745	125	-0.291727187071182	0.770571229227361	0.900262291601567
cg00019458	0.00224917823706057	0.0417739044309652	796	745	125	0.0538417049518921	0.95707479162287	0.983216335469435
cg00019511	0.0897233576173263	0.0447078846325242	796	745	125	2.00687995763624	0.0451001518639389	0.252892182603686
cg00019553	0.163506262966729	0.0782259758923912	796	745	125	2.09017862802569	0.036918520037724	0.23378449788994
cg00019576	0.0478880803891088	0.0303196245396274	796	745	125	1.57944173505577	0.114632042890919	0.377511836135643
cg00019607	0.0117207758829273	0.04747215707492	796	745	125	0.24689789984537	0.80505090283885	0.916924643109962
cg00019654	0.0414982904122249	0.051337243585152	796	745	125	0.808346679996416	0.419132552221002	0.686241857006427
cg00019678	0.112665031878292	0.0452436633764311	796	745	125	2.49018367369834	0.0129706432681978	0.16453184314366
cg00019746	0.170731605235317	0.0564877896852074	796	745	125	3.02245151008319	0.00258774586891354	0.116956180227625
cg00019759	0.0271776349821899	0.0455980058642194	796	745	125	0.59602683203118	0.551326742534755	0.777821863190581
cg00019809	0.064581388250764	0.0457535827279673	796	745	125	1.41150450741179	0.158486657787263	0.437617261649799
cg00019826	0.00192367048983724	0.0397945701202506	796	745	125	0.0483400243808221	0.961457382815105	0.984953016460908
cg00019838	-0.0956087694991947	0.0445723632012392	796	745	125	-2.14502356690248	0.0322529784937698	0.222159892785571
cg00019841	0.0557663968715645	0.0733582225691208	796	745	125	0.760192857985612	0.447364410726136	0.707290642376801
cg00019877	0.0903568466229872	0.0694369021167908	796	745	125	1.30127992275649	0.193539171754801	0.479471892066251
cg00019891	-0.0891268601796751	0.0493856399094066	796	745	125	-1.80471206494783	0.0714975709698553	0.305751166931887
cg00019997	-0.052311727767754	0.0469167942662046	796	745	125	-1.11498938889428	0.265191483236791	0.555142211414297
cg00020049	-0.0573183146818289	0.0428822390304443	796	745	125	-1.33664463371737	0.181720572444661	0.465949384326783
cg00020052	0.0135078823130871	0.045758614074626	796	745	125	0.295198676495262	0.767919091939327	0.898974725127967
cg00020063	0.178484734123966	0.0498773005202176	796	745	125	3.57847622590597	0.000366514193565995	0.0944375549407609
cg00020133	0.164394482749206	0.0775097601861633	796	745	125	2.12095202403365	0.0342344073406257	0.227075435268787
cg00020172	0.0704288044061537	0.0992126027508869	796	745	125	0.709877600762007	0.477987937813111	0.729226433380559
cg00020175	0.162108023634816	0.0672908479181307	796	745	125	2.40906495682807	0.0162195923470464	0.175627091060336
cg00020191	0.110112177564189	0.0752550218426821	796	745	125	1.46318710523232	0.143810927815422	0.41874023640179
cg00020229	0.0963866733226089	0.0531495204050335	796	745	125	1.81350033994814	0.0701311551794465	0.303052411192809
cg00020297	0.00731353084714296	0.0807730404234508	796	745	125	0.090544206443164	0.927877545009996	0.971348248742118
cg00020340	0.0330639230610306	0.0423516637918321	796	745	125	0.780699507427786	0.435211351707921	0.69814402512159
cg00020348	0.134907724846809	0.0645302566628901	796	745	125	2.09061193653042	0.0368795143973218	0.233749592408652
cg00020383	0.056765335201399	0.0423695702758523	796	745	125	1.33976660211141	0.1807035862421	0.464735117238558
cg00020390	0.0109374988720652	0.0468249464134442	796	745	125	0.233582731211089	0.815368991990521	0.921776010765856
cg00020405	0.166735890557817	0.0784276291064715	796	745	125	2.12598407547754	0.0338117928746188	0.225925811611368
cg00020419	0.194070412725227	0.0721810876936919	796	745	125	2.68866013142924	0.00732394951818862	0.141991419815908
cg00020438	-0.0859232624622401	0.110561207452676	796	745	125	-0.777155608571101	0.437297860815304	0.699716167466911
cg00020446	0.192333376610031	0.0490270146800201	796	745	125	3.92300811838769	9.50006034788706e-05	0.0836224443601611
cg00020450	0.0602241886294834	0.0550674146568693	796	745	125	1.09364474444182	0.274441660722336	0.564244214883524
cg00020474	-0.00383992103657538	0.056843902871397	796	745	125	-0.0675520300789827	0.946159206374902	0.978769355579734
cg00020590	-0.00591755593274003	0.0557946322126827	796	745	125	-0.106059592080166	0.915561792770749	0.966246121964268
cg00020617	0.00635853225468784	0.0329506506618826	796	745	125	0.192971371641028	0.847030613370134	0.936418754180031
cg00020622	0.0157198660398959	0.0485295052600075	796	745	125	0.323923888275252	0.746080749232113	0.887993611492687
cg00020649	0.0081798791728822	0.0288074072682836	796	745	125	0.283950551214239	0.776522118158516	0.903123431009379
cg00020720	0.0163218525401754	0.0433095619616681	796	745	125	0.376864872349006	0.706374468889708	0.867281386452361
cg00020778	0.0711545846718732	0.0440517840559427	796	745	125	1.61524864876101	0.10665312584389	0.365375646329767
cg00020794	0.00245182116180703	0.0251272447540255	796	745	125	0.0975762040688618	0.922293384211415	0.969014327841348
cg00020799	0.012058609441511	0.0503993182399422	796	745	125	0.239261360324402	0.810964515807807	0.919707387187006
cg00020807	-0.0699093304617551	0.0523343578719516	796	745	125	-1.33582092729225	0.181989604153158	0.466308226181427
cg00020864	0.103279853651298	0.052513584168296	796	745	125	1.96672642492475	0.0495617756249237	0.262159849511511
cg00020967	0.105676070511127	0.0650756279067747	796	745	125	1.62389628667918	0.104793845372797	0.362478824891223
cg00020991	-0.01558993132772	0.0375297261735878	796	745	125	-0.415402213584272	0.677959435700991	0.852023781301561
cg00021022	-0.00540920251103846	0.0449863373988683	796	745	125	-0.120241007021268	0.904322576563505	0.961403034625328
cg00021028	-0.0101159732316832	0.0340896668899224	796	745	125	-0.296746027596817	0.766737826157892	0.898404800031845
cg00021030	0.0774108658643165	0.0470172574131346	796	745	125	1.64643516281941	0.100068920215402	0.354947393277956
cg00021101	-0.0593325788609961	0.0379941758140607	796	745	125	-1.56162300115058	0.118774289398901	0.383678775637363
cg00021108	0.0134503828095793	0.0393782295378491	796	745	125	0.341569008242264	0.732765412663961	0.881167047239823
cg00021123	-0.0545162328926662	0.0358947738530094	796	745	125	-1.51877911575408	0.129215168608466	0.39884238363685
cg00021152	-0.00595385338543727	0.041856596448817	796	745	125	-0.14224408792334	0.886923203330848	0.953869874134054
cg00021157	0.0187227541809987	0.0287860243471093	796	745	125	0.650411253573433	0.515614287261364	0.754921782124115
cg00021166	0.104684080696749	0.062381613302542	796	745	125	1.67812397202756	0.0937154261516019	0.344685158398645
cg00021237	-0.039653493938059	0.0372383765653476	796	745	125	-1.06485560315642	0.287264177435089	0.576513943328288
cg00021242	0.166206885994677	0.0671442513811537	796	745	125	2.47537030461746	0.0135169339994003	0.166312093484838
cg00021256	0.00356760854246588	0.0503438888508553	796	745	125	0.0708647787030317	0.943523175147211	0.977706575470319
cg00021264	0.0850331709204565	0.0489638583339813	796	745	125	1.7366517634384	0.0828355262905428	0.326155124621981
cg00021275	-0.0790097689650177	0.0474049789492229	796	745	125	-1.66669769117813	0.0959679218469512	0.348317030320402
cg00021325	0.112289463612397	0.0697410654727421	796	745	125	1.61009102529821	0.107774448527885	0.367096174496938
cg00021340	-0.0144913620564966	0.0432165047389436	796	745	125	-0.335320085324671	0.737471995211577	0.883655448110626
cg00021350	0.0286517697496966	0.0899880901816781	796	745	125	0.318395130865109	0.750268749536931	0.889985974554031
cg00021413	0.0371337829128355	0.0391391655304408	796	745	125	0.948762765111956	0.343029232774543	0.625897094774648
cg00021476	0.0580548481667345	0.0505181831947363	796	745	125	1.14918717371419	0.250823989241168	0.541018881708591
cg00021513	0.0721282267821772	0.0367776249023639	796	745	125	1.96119860849256	0.0502041122870921	0.263577247781227
cg00021527	0.0630589025440811	0.0551319620579904	796	745	125	1.14378121492852	0.253058228619884	0.543264957592374
cg00021532	-0.140901825322216	0.0992572100288772	796	745	125	-1.41956262201227	0.156126541036968	0.434587061873297
cg00021539	0.0634441108177078	0.0344377012041369	796	745	125	1.84228646510489	0.06580502464781	0.295060053784272
cg00021540	0.0501428200319296	0.0525107674517089	796	745	125	0.954905488251397	0.33991539082855	0.623287411080675
cg00021550	0.00504078884998096	0.0351171593472924	796	745	125	0.143542044506786	0.885898437869276	0.953423255214739
cg00021558	0.0308786251145993	0.0462095094929098	796	745	125	0.668230964869628	0.504179885429087	0.747309847902513
cg00021576	-0.0378844516252062	0.0316926200653107	796	745	125	-1.19537140025456	0.232297954969812	0.521916428566522
cg00021581	0.0707871838597533	0.0413031184616717	796	745	125	1.71384598781427	0.0869463305562297	0.333309218474507
cg00021600	0.106028343532595	0.0590383121999325	796	745	125	1.79592436812101	0.0728856769395324	0.308238349364428
cg00021659	0.00516339333572529	0.0642318008834523	796	745	125	0.0803868685714448	0.935949776343148	0.974651979498506
cg00021663	0.0136062989194713	0.0389149214200423	796	745	125	0.349642204659923	0.726699715310341	0.878167287501243
cg00021712	0.082642103186768	0.0535831822646634	796	745	125	1.54231420557618	0.1233946909289	0.390563014028525
cg00021762	0.108719024703874	0.0645475930317365	796	745	125	1.68432345185079	0.0925111999108166	0.34265419904481
cg00021764	-0.0210021702357798	0.0417043741393058	796	745	125	-0.503596341372393	0.614684397874149	0.816156437722883
cg00021766	0.129565417804787	0.0652032615118268	796	745	125	1.98710025849376	0.0472536508684846	0.257349553620075
cg00021783	0.0362074015822874	0.0643925838573768	796	745	125	0.562291484722577	0.574075744401766	0.791824469429168
cg00021853	0.0818427589411099	0.0437891856829474	796	745	125	1.86901760479601	0.0619873977702207	0.287858241621348
cg00021855	0.519939860929921	0.15353505500245	796	745	125	3.38645699460376	0.000742741644895626	0.101038724424325
cg00021892	0.0317427537712343	0.119885394107755	796	745	125	0.264775822004667	0.791250708748307	0.910401073503358
cg00021895	0.0305814064702916	0.0318147573033766	796	745	125	0.961233372886547	0.336726732944291	0.620553576324373
cg00021933	0.0417831065619958	0.0482607060156774	796	745	125	0.865779015922862	0.386872223856918	0.661551147799436
cg00021944	0.0447698468581185	0.0430192729772368	796	745	125	1.0406927816239	0.298334140599774	0.586509432052452
cg00021945	-0.00622225672131977	0.0442633572398215	796	745	125	-0.140573537782216	0.888242418248071	0.954464055081433
cg00022021	0.160500720750212	0.0729037708482047	796	745	125	2.20154209971382	0.0279839063203857	0.210840895055512
cg00022024	0.00375410303487784	0.0313641726841199	796	745	125	0.119693992017159	0.904755761924129	0.961577518775096
cg00022054	0.0286357741029441	0.0282402401641894	796	745	125	1.01400604019141	0.310887982973806	0.598040184350022
cg00022059	0.0132020904912595	0.0387566615422143	796	745	125	0.340640549673753	0.733464080366286	0.881532413999677
cg00022076	0.19285581022157	0.0713249606330657	796	745	125	2.70390349338887	0.00699926984584222	0.140383637517651
cg00022101	0.0394520186944455	0.0559841576891541	796	745	125	0.704699692250414	0.481203271201924	0.731485927784989
cg00022138	0.0207526080605863	0.045154122503373	796	745	125	0.459594980702727	0.645932455412811	0.834245113219691
cg00022145	0.0983351760234802	0.0561999174491175	796	745	125	1.74973879832673	0.0805487254155281	0.322240280632994
cg00022218	-0.0609721781775376	0.0717573198906874	796	745	125	-0.849699769590342	0.395747510976109	0.668555305984593
cg00022235	0.113468558458185	0.056986481069258	796	745	125	1.99114871332873	0.0468059611655377	0.256470623754399
cg00022259	0.0557944020292159	0.0409527570872353	796	745	125	1.36240893159808	0.173454220740271	0.456134689961003
cg00022308	0.0933455658237213	0.0340607142113348	796	745	125	2.74056396012558	0.00627081010171975	0.136903217020459
cg00022315	0.109533065516294	0.0566165522043762	796	745	125	1.93464739994936	0.0533876060487071	0.270467665007259
cg00022318	0.00300105438472804	0.02601734352857	796	745	125	0.115348224596125	0.908198206818488	0.963101949455745
cg00022401	0.102728453869593	0.0476197727047286	796	745	125	2.15726468302508	0.0312836890516507	0.21960370965619
cg00022492	0.0975828852404413	0.0629717383311004	796	745	125	1.5496298470809	0.121627857206787	0.388025005790063
cg00022510	-0.0200637226668736	0.0370690276456433	796	745	125	-0.541253006652081	0.588484649192697	0.800567100628839
cg00022594	0.341230050159472	0.12043147224248	796	745	125	2.83339598699276	0.00472210563022838	0.128720322542432
cg00022633	0.0516441019074267	0.071621085039935	796	745	125	0.721073994880567	0.47107571118098	0.724542222493886
cg00022642	-0.0157923242562657	0.0487826521694992	796	745	125	-0.323728283599548	0.746228791253114	0.888049172047927
cg00022688	-0.00488400119294632	0.0465367046478197	796	745	125	-0.104949442164146	0.91644236531673	0.966570433130266
cg00022826	0.0276374957262037	0.0413094573343411	796	745	125	0.66903555528502	0.503666783407853	0.747029773821379
cg00022866	-0.0581818451556604	0.0395086017896493	796	745	125	-1.47263741363035	0.141244109835536	0.415295503298766
cg00022871	0.0982484375703644	0.0393926988586496	796	745	125	2.4940773396335	0.0128303390699786	0.164057780064569
cg00022900	-0.0331786348296477	0.038956781170286	796	745	125	-0.851678034810395	0.394648963253334	0.667653802915384
cg00022908	-0.161871606566752	0.0654574090353621	796	745	125	-2.4729302450591	0.0136088469693181	0.16664497619741
cg00022911	0.0256013897125723	0.0426417971004077	796	745	125	0.600382522628896	0.548422222073411	0.775965786086926
cg00022938	-0.0892987837869588	0.0539651463869133	796	745	125	-1.65474921807335	0.0983695847984253	0.352298119450093
cg00022966	-0.0788662747313181	0.0375241739184221	796	745	125	-2.1017457946649	0.0358892577229983	0.231235643629364
cg00023001	-0.0287737047535868	0.0436128048380504	796	745	125	-0.659753594395811	0.509602805957654	0.750948575871074
cg00023003	0.0492987022186906	0.0438988676237068	796	745	125	1.12300623882306	0.261773438152761	0.55189269682003
cg00023024	-0.00926879744904875	0.0487743663969078	796	745	125	-0.19003419488062	0.849330785119457	0.937374975896083
cg00023056	0.0928088833562771	0.0446689622794852	796	745	125	2.07770403922951	0.0380566488070639	0.236507353734001
cg00023154	0.00793391106765644	0.0405698720554957	796	745	125	0.195561648723062	0.845003189083829	0.935517956095725
cg00023168	0.108357768085021	0.0999452099859046	796	745	125	1.08417169867674	0.278616943473182	0.568163829362221
cg00023174	0.0400761593698039	0.0323227405708405	796	745	125	1.2398750434534	0.215387000698793	0.50375917923706
cg00023185	0.132350989673953	0.142565664197297	796	745	125	0.928351089437581	0.353506894985988	0.634742740922245
cg00023196	0.0832346078750949	0.0564632327691052	796	745	125	1.47413819211284	0.140839746511462	0.414777940904398
cg00023197	-0.0436112295550842	0.0290513240011588	796	745	125	-1.50117872608301	0.133705890370719	0.405101521306962
cg00023231	-0.0465862446645762	0.0517962970952226	796	745	125	-0.899412646794649	0.368704902869868	0.647041562835475
cg00023233	0.122811612750785	0.0412952481441988	796	745	125	2.97398897621196	0.0030283385923827	0.119725776501738
cg00023288	0.109674550851173	0.0603526957629172	796	745	125	1.81722704288151	0.0695582396746772	0.301929315979827
cg00023301	-0.0827148129970473	0.0395273599342671	796	745	125	-2.09259644799449	0.0367013213143214	0.233337473102861
cg00023304	-0.0815423693858548	0.0752004073027296	796	745	125	-1.08433414539359	0.278544981476057	0.568104992360244
cg00023321	-0.0564026415696707	0.0376663608066539	796	745	125	-1.49742742228782	0.134678490688963	0.406410642421969
cg00023345	0.152605173665163	0.0662896697271641	796	745	125	2.30209585133336	0.021587041005115	0.192718678999023
cg00023351	0.0787994157419099	0.050833627141531	796	745	125	1.55014348125339	0.121504555583566	0.387830719317686
cg00023363	-0.103516546236788	0.0680530137198328	796	745	125	-1.52111626772262	0.128627779949366	0.398048152057178
cg00023411	0.0806934276908968	0.0304023810698552	796	745	125	2.65418118092423	0.0081087992089317	0.145000978052441
cg00023464	0.00913373039946057	0.0365374527238006	796	745	125	0.249982681291595	0.80266524203147	0.915852175156159
cg00023507	0.115400365562179	0.180769058116195	796	745	125	0.638385610705578	0.52340631428845	0.760084863219245
cg00023523	0.0929187835101598	0.055494066287949	796	745	125	1.67439133092213	0.0944465325953971	0.345907574300619
cg00023526	0.022734354077427	0.0613452743082411	796	745	125	0.370596665086114	0.711036562471888	0.8697875206233
cg00023648	0.109416406311432	0.0656935642766381	796	745	125	1.66555746390431	0.0961950605751499	0.348691936060969
cg00023673	0.114638401960017	0.0444787457583275	796	745	125	2.57737487884433	0.0101342478428632	0.153676914475815
cg00023695	0.0237552522652671	0.0437926482097561	796	745	125	0.54244840712727	0.58766147103389	0.799999471378144
cg00023702	-0.0906934970808323	0.0364844431626954	796	745	125	-2.48581283470333	0.0131297603790946	0.165045341611774
cg00023726	0.0903630494676394	0.0642964356255606	796	745	125	1.40541304643824	0.160288654557643	0.439885623905689
cg00023728	0.097320143189682	0.051735601158403	796	745	125	1.88110587314351	0.0603222992180202	0.284589337361285
cg00023804	-0.0127541924068254	0.0353686727680584	796	745	125	-0.36060704031687	0.718488896713465	0.87392482937952
cg00023808	0.108576050266124	0.0617473521224696	796	745	125	1.75839200441784	0.0790650909725245	0.319593467552445
cg00023826	0.0554393629640553	0.0439627723273699	796	745	125	1.26105247756499	0.207659409432357	0.495241412247201
cg00023828	-0.051610020469331	0.0474437295238974	796	745	125	-1.08781541812254	0.277005863391805	0.566684029679638
cg00023916	0.0172288926471049	0.0493078839622408	796	745	125	0.349414561377213	0.726870519419135	0.878265394194129
cg00023919	-0.055674975697455	0.0402537178987263	796	745	125	-1.38310145257953	0.167021577302808	0.448167252186407
cg00023948	-0.0911789377031871	0.0534181886459458	796	745	125	-1.70688935762159	0.0882326202174027	0.335493720401499
cg00024046	0.00212962843404186	0.0409837112752562	796	745	125	0.0519628010196242	0.958571370781305	0.983802724921784
cg00024049	-0.000257275615509398	0.0338706393370459	796	745	125	-0.00759582991479007	0.993941366072169	0.99768436881325
cg00024086	0.0116111234340908	0.0316594104165711	796	745	125	0.366751094897627	0.713902157870715	0.871345338671579
cg00024102	-0.144403307411648	0.103121238810253	796	745	125	-1.40032556898735	0.161805505390142	0.441737564378012
cg00024170	0.00631155964693669	0.0500619873388582	796	745	125	0.126074891997698	0.899704478533305	0.959431613369588
cg00024198	-0.000508364490179737	0.0777061098393325	796	745	125	-0.00654214309828206	0.994781801447059	0.998011772969993
cg00024244	-0.037655353502003	0.0518085309486389	796	745	125	-0.726817626605417	0.46755136829682	0.72210360440045
cg00024269	-0.0505020215093876	0.0400277874546596	796	745	125	-1.26167406995934	0.207435675828021	0.494988179188779
cg00024280	0.0208546986470165	0.0640322809956863	796	745	125	0.32569039120161	0.744744209884182	0.887309275204284
cg00024304	0.0798513172357142	0.0473438412928209	796	745	125	1.68662523055185	0.0920672694558081	0.341856709352065
cg00024313	0.11900038689592	0.0484310499297828	796	745	125	2.45710937649403	0.0142183267606197	0.168815941394971
cg00024367	-0.00180616649424669	0.0328715280525134	796	745	125	-0.0549462285830241	0.956195090042492	0.982848448413401
cg00024377	-0.0783390101893243	0.0558327995915419	796	745	125	-1.40310016267198	0.160976909300368	0.440733163845493
cg00024396	0.0441496489852829	0.0525343842575024	796	745	125	0.840395287948538	0.400939146496591	0.672555530149156
cg00024404	-0.0100719112000734	0.0513241815219344	796	745	125	-0.196241048593615	0.844471588666793	0.935280127318861
cg00024416	-0.0270544816532016	0.0885681870220832	796	745	125	-0.305465004567114	0.760091880625443	0.894951824486723
cg00024437	-0.0297480967268175	0.0326144772383259	796	745	125	-0.912113246808688	0.361985256401088	0.641529258540795
cg00024443	0.0810946796003186	0.0496482310785305	796	745	125	1.63338507412375	0.102783477373966	0.359241258881318
cg00024456	0.142266905139513	0.0614601771296748	796	745	125	2.31478189266107	0.0208784497684979	0.190626021851319
cg00024471	0.0220128592699802	0.044287321810162	796	745	125	0.497046521899395	0.61929349700266	0.818901422864311
cg00024472	0.111437887272475	0.0576614459106934	796	745	125	1.93262387913531	0.0536370039776755	0.27096327020422
cg00024494	0.0152682748633096	0.0512571750445839	796	745	125	0.29787585542959	0.765875645263055	0.897978952336397
cg00024515	-0.0883501800211718	0.0430158198184264	796	745	125	-2.05389971396816	0.0403115267465847	0.241858068111219
cg00024516	-0.0317860468645398	0.0336736434022038	796	745	125	-0.94394439249955	0.345484480469656	0.627951310655738
cg00024674	0.194540646879937	0.0789929390985415	796	745	125	2.4627599517123	0.013997929739667	0.168119627831516
cg00024701	0.0119417063396723	0.0386817608620852	796	745	125	0.30871672006476	0.757617802032138	0.893708432984822
cg00024705	-0.0850390915819919	0.0361916983334688	796	745	125	-2.34968502440657	0.0190327049536105	0.18480049073741
cg00024720	-0.128982642326159	0.0767738043579699	796	745	125	-1.6800345300691	0.0933429717388299	0.344079499922687
cg00024722	-0.0148293394542433	0.0197959487916172	796	745	125	-0.749109810817602	0.454012330155614	0.712229231869934
cg00024740	0.0670622454386956	0.0838646781456012	796	745	125	0.799648277696432	0.424153165783939	0.690047386505987
cg00024790	0.0236771940585669	0.0405722829009771	796	745	125	0.583580522603443	0.559667882247418	0.782937001028447
cg00024792	0.0655944055446384	0.0337687853464468	796	745	125	1.94245676507699	0.0524341865865075	0.268325896222327
cg00024812	0.0418770621145633	0.0541184100588064	796	745	125	0.77380436840363	0.439276236574699	0.701124162214848
cg00024870	-0.0562828015394289	0.0417912043548699	796	745	125	-1.34676189423745	0.178440242976649	0.462075667806102
cg00024937	0.117050999698244	0.0602816237566037	796	745	125	1.94173601180445	0.0525215793638271	0.268506259879255
cg00024967	-0.025861268753282	0.057757513644995	796	745	125	-0.447755921631904	0.654451186713734	0.838888662626027
cg00024989	0.060397612607099	0.060782494267885	796	745	125	0.993667886363963	0.3206865399639	0.606604099113652
cg00024998	0.024699423737954	0.0365287905165155	796	745	125	0.676163195898502	0.499133443753125	0.743987842385004
cg00025063	0.023479108662176	0.0465996137893509	796	745	125	0.503847709303152	0.614507812366646	0.816057589282734
cg00025138	-0.0581848176662934	0.0613100200008246	796	745	125	-0.94902623854161	0.342895300281642	0.625823799093416
cg00025155	0.0422645648494641	0.0289400928193772	796	745	125	1.46041566325473	0.144570440801705	0.419780838837099
cg00025197	0.000744533029525007	0.0579943047515648	796	745	125	0.0128380369885358	0.989760226730215	0.996036950459208
cg00025211	0.0196424262964136	0.020217043411968	796	745	125	0.971577589074461	0.331555870521058	0.616211336799995
cg00025216	-0.0148137918082723	0.0349533134144621	796	745	125	-0.423816524419771	0.671814125566988	0.84871363234765
cg00025278	0.133154446789388	0.0667085179093185	796	745	125	1.99606363568734	0.0462672657010232	0.255279948776763
cg00025328	0.007585821527001	0.0437623446039352	796	745	125	0.173341295939589	0.862427234352946	0.943289147517737
cg00025331	-0.0571430289397864	0.0546905403916911	796	745	125	-1.04484301179931	0.296412720687829	0.584805855573934
cg00025347	-0.0887928965094872	0.0393273817627419	796	745	125	-2.25778814987394	0.0242290002197721	0.20052334751048
cg00025354	0.0381450185594556	0.0389092842578086	796	745	125	0.980357754892404	0.327207417972622	0.612485893729794
cg00025357	-0.186576833621521	0.176876687241703	796	745	125	-1.05484129384763	0.291817975230315	0.580717516420448
cg00025405	0.0879654826930845	0.0399016944463651	796	745	125	2.20455506748781	0.0277707141054554	0.210310492070665
cg00025436	0.0973737513755	0.0541050952726815	796	745	125	1.79971499698413	0.0722842221546551	0.307150945217301
cg00025439	-0.0677483467165905	0.0521887059887099	796	745	125	-1.29814191467492	0.194614573002621	0.480731672031454
cg00025496	-0.0195743117152874	0.0323744984749696	796	745	125	-0.60462131113541	0.545602944351223	0.774181511961016
cg00025518	-0.166076835067488	0.0633630253014261	796	745	125	-2.62103702084045	0.00893352954517482	0.148558510069231
cg00025526	0.0956648045460926	0.0617702533385227	796	745	125	1.54871964053338	0.121846599671601	0.388347020615353
cg00025590	0.0119723402180682	0.0420813709685611	796	745	125	0.28450451928034	0.77609776744421	0.902901080557946
cg00025591	0.0441023144433185	0.0613727735939637	796	745	125	0.718597382205587	0.472599901651769	0.725601899613727
cg00025643	0.0153275599852974	0.031742094139575	796	745	125	0.48287803312219	0.629315113694416	0.824673095360965
cg00025647	-0.00493228159040599	0.0313909485418941	796	745	125	-0.157124324670324	0.875186712171114	0.948838408175224
cg00025663	0.0518051292554656	0.042307933548932	796	745	125	1.22447789125766	0.221134260259453	0.510002648150448
cg00025680	-0.00971908295848027	0.0340137495821702	796	745	125	-0.285739828095134	0.775151737260183	0.902435799754502
cg00025715	0.0589505331988696	0.0412831383065469	796	745	125	1.42795668200256	0.153696537255051	0.431586065780523
cg00025751	0.0196666359095096	0.0381350721995727	796	745	125	0.515709942978158	0.606200212679869	0.811244867454872
cg00025795	0.0297137850050167	0.0481246763856705	796	745	125	0.617433450708133	0.537125445214812	0.768884288212358
cg00025823	-0.0266608987398272	0.0294743789624606	796	745	125	-0.904544885365803	0.365980224407304	0.644765586768436
cg00025877	0.0139747757617907	0.0298473618206966	796	745	125	0.468208072986217	0.639763974362719	0.830726806642318
cg00025972	0.0713261255527896	0.0386784223148187	796	745	125	1.84408053079928	0.0655428641090203	0.294611415951991
cg00025981	0.021031167480955	0.030774055890813	796	745	125	0.683405773862697	0.494549342791635	0.740811700544752
cg00025982	-0.00335974080461637	0.033992115756013	796	745	125	-0.0988388257068716	0.921291125315235	0.968625466734887
cg00025991	0.00441580566539105	0.019865288605442	796	745	125	0.222287516335472	0.824147089590125	0.925758614518629
cg00026030	0.0272382537440246	0.0262448867854523	796	745	125	1.03784992355627	0.299655089197953	0.587713056645327
cg00026104	0.021874559004719	0.0476573918834108	796	745	125	0.458996141841604	0.646362243553618	0.834486766760169
cg00026119	0.104851330023887	0.0496288745311535	796	745	125	2.1127081968798	0.034936535097883	0.228795060212785
cg00026141	0.0949271310760083	0.0402893316337959	796	745	125	2.35613566238415	0.0187076938553342	0.183755514563947
cg00026183	0.078017176056325	0.0397247304930665	796	745	125	1.96394475401015	0.049884139455566	0.262890386233076
cg00026222	0.0146683458780653	0.0335069613635768	796	745	125	0.437770101529119	0.661671704993264	0.843011226761295
cg00026230	0.00753249780280334	0.0357504604908673	796	745	125	0.210696525286089	0.833178009652971	0.930035764928925
cg00026239	-0.00567415223308879	0.033735815432279	796	745	125	-0.168193718171094	0.866473607460841	0.945079336132552
cg00026290	0.0981961699745832	0.0893128339422817	796	745	125	1.09946315260853	0.271898506293557	0.561708342361825
cg00026302	0.0741691366551571	0.0697568632371721	796	745	125	1.06325217639135	0.287990053391259	0.57718152904114
cg00026327	0.104963571409689	0.0517662437962299	796	745	125	2.02764511605019	0.0429291571543802	0.24813495274395
cg00026341	0.00988044838769144	0.0509708340347391	796	745	125	0.193845138593523	0.846346597028567	0.936114918691149
cg00026346	-0.0808295243643032	0.0396417564595509	796	745	125	-2.03899956972842	0.0417799397310122	0.245490730259952
cg00026362	0.00786284024129509	0.0260285987455908	796	745	125	0.302084653812839	0.762666440924858	0.896308376572953
cg00026363	0.0219721909782343	0.0451194993416059	796	745	125	0.486977721359002	0.626408184905563	0.822946828336184
cg00026374	0.076189491813018	0.0557677074466122	796	745	125	1.3661937221636	0.172263992377998	0.454693811889322
cg00026375	0.0119345606621773	0.0250405414687937	796	745	125	0.476609528474074	0.63377100089094	0.827197686358205
cg00026401	0.0355707203022843	0.036468188383272	796	745	125	0.975390384859389	0.329662973156505	0.61454591617025
cg00026412	0.0111066181544931	0.0372831963262392	796	745	125	0.297898765366223	0.765858165503415	0.897970345050881
cg00026455	0.0436966743190467	0.0587994461441049	796	745	125	0.74314771965633	0.457611520316353	0.714922382759133
cg00026457	0.0162400896846718	0.0484770932404742	796	745	125	0.335005434507215	0.737709247587009	0.883786937491049
cg00026472	0.0716963219463563	0.0404162749099417	796	745	125	1.77394680994512	0.0764541757539667	0.31487528749784
cg00026546	0.0537921845877546	0.058269976544472	796	745	125	0.923154388893568	0.356206489926578	0.636892046606714
cg00026553	0.0797557278753244	0.0476616026271524	796	745	125	1.67337486528177	0.0946464175834053	0.346252323154285
cg00026554	0.0613075377732503	0.0269976765282022	796	745	125	2.27084496361039	0.0234227171283615	0.198194952135499
cg00026570	0.0701444145780962	0.0479878003568431	796	745	125	1.4617134783527	0.144214392354422	0.419283311276322
cg00026603	0.0175116227867914	0.0344461290396226	796	745	125	0.508377088370312	0.611329775557667	0.814206842340843
cg00026703	0.0520783967180648	0.0476194914893413	796	745	125	1.0936361369949	0.274445434949867	0.564244214883524
cg00026729	-0.0152299132901148	0.0513421524379568	796	745	125	-0.296635660308924	0.766822063875781	0.898438870841802
cg00026731	0.0537449147689976	0.0456220801144201	796	745	125	1.17804612666072	0.239130283470827	0.528906364882364
cg00026776	0.084835394191184	0.0542036607060135	796	745	125	1.56512296561129	0.117951520534119	0.382486472484177
cg00026803	0.0140410650929054	0.0303491128242753	796	745	125	0.462651583069486	0.643740571205694	0.832927504752863
cg00026853	0.080336958312873	0.0476941935114621	796	745	125	1.68441800559152	0.0924929300337828	0.342637194818124
cg00026857	-0.0932943105220358	0.0400853797730577	796	745	125	-2.32738996238078	0.020194422408517	0.1884378963259
cg00026891	-0.0461842124602427	0.0293755761625672	796	745	125	-1.57219767212922	0.116302089339299	0.38000897210846
cg00026909	0.0859949129236826	0.0971737201164033	796	745	125	0.884960592438678	0.376445122246061	0.653293968675685
cg00026919	-0.0356891758451468	0.0329878664552013	796	745	125	-1.08188796912992	0.279629950457674	0.569111464790626
cg00026920	0.0329262787813736	0.0488135814370474	796	745	125	0.674531099993905	0.500169572647004	0.744676432086288
cg00026958	0.00471235732547022	0.0494681982925754	796	745	125	0.0952603387250814	0.924132019706722	0.969752657959457
cg00026974	0.0331146270349709	0.0351864051388723	796	745	125	0.941119926979621	0.346928918335023	0.629224392082548
cg00027029	0.101262444410631	0.0586091256967197	796	745	125	1.72775900010224	0.0844193002632032	0.328913455000603
cg00027038	0.0171176243432935	0.0381423649891954	796	745	125	0.44878245877366	0.65371073916349	0.838454985608909
cg00027081	-0.0196824016450966	0.0583649446640438	796	745	125	-0.337229851898106	0.736032535235311	0.882843096114111
cg00027083	0.062753360224815	0.0580155086355353	796	745	125	1.08166525987118	0.279728872941787	0.569212957302121
cg00027114	0.142720099029621	0.0466237713593428	796	745	125	3.0611015554627	0.00227934476650007	0.11531907651547
cg00027155	0.0907321709206397	0.19436200353766	796	745	125	0.46682051671205	0.640756037584431	0.831255798882198
cg00027162	0.0801879465320475	0.0595573780940637	796	745	125	1.34639819780851	0.178557394550192	0.462210101006517
cg00027232	-0.0781426405906335	0.0484221232935308	796	745	125	-1.61377972041704	0.106971538999914	0.365835061997666
cg00027400	-0.0192135780980383	0.0300334056540903	796	745	125	-0.639740238564039	0.52252556608965	0.759465424335958
cg00027420	0.003520093710932	0.0428269146548018	796	745	125	0.082193493024306	0.93451351073282	0.974059318439392
cg00027466	0.0608788868440229	0.042571872360886	796	745	125	1.43002605870718	0.153101921337385	0.430827367544268
cg00027499	0.0353764761220369	0.0549051135430008	796	745	125	0.64432024340193	0.519553411340029	0.757594353873153
cg00027570	-0.0546867110017595	0.0470061619358423	796	745	125	-1.16339451573179	0.245018094558431	0.535031774419311
cg00027586	0.0326379932313865	0.0586158348011279	796	745	125	0.556811880989511	0.577812477070648	0.794033115499612
cg00027619	0.0576543112083963	0.0574296687563482	796	745	125	1.00391160974654	0.315726294019517	0.602255260273791
cg00027650	-0.00973610132080691	0.0418583324778729	796	745	125	-0.232596492608816	0.816134541792767	0.9220907485084
cg00027669	0.0443317802623544	0.040347128166887	796	745	125	1.09875924945602	0.272205311267013	0.562036392347479
cg00027674	0.036587995963332	0.0727579037005654	796	745	125	0.502873146454434	0.615192565735483	0.816467130869727
cg00027712	0.0551510951344098	0.0333558159033645	796	745	125	1.65341766168121	0.0986401822926691	0.352700064090365
cg00027729	0.177778589247059	0.0617112587842197	796	745	125	2.880812881628	0.00407309417129967	0.125293628556249
cg00027745	0.0204905237007012	0.051209193283122	796	745	125	0.400133694499238	0.689165403831946	0.858102180413155
cg00027808	0.055839970020354	0.045453334614636	796	745	125	1.22851206613944	0.219617892955428	0.50829418619947
cg00027842	-0.0111703325204209	0.032174242872768	796	745	125	-0.347182451645983	0.728546023564428	0.879132155098229
cg00027940	0.0570195059895206	0.0296217587117983	796	745	125	1.92491966949991	0.0545954803668005	0.273105344762448
cg00027948	0.0420148014964018	0.0560118627892173	796	745	125	0.750105413464128	0.453412867736145	0.711804175606673
cg00027990	0.0573281094915372	0.0281405344871256	796	745	125	2.03720755615943	0.041959561803701	0.245929378469359
cg00027995	0.0332301658514247	0.0461699161208358	796	745	125	0.71973632710215	0.47189861911142	0.72513489014769
cg00028013	0.0553132920164851	0.0312516144764944	796	745	125	1.76993390399362	0.0771209158645266	0.316171875551346
cg00028014	-0.0598132007099285	0.053456593327497	796	745	125	-1.11891156893385	0.263515402007608	0.553567468701349
cg00028022	-0.242497003323076	0.191572393114372	796	745	125	-1.26582436738837	0.205946322838626	0.493358097590631
cg00028034	-0.0141167207697328	0.0326837345472241	796	745	125	-0.431918841750959	0.665917368091679	0.84541676815155
cg00028056	-0.00370175753835159	0.040774983662326	796	745	125	-0.090785015856961	0.927686256042565	0.971275988411482
cg00028135	0.131545969848191	0.0569960495427073	796	745	125	2.30798399018203	0.0212555859797525	0.191681776013993
cg00028184	-0.0179052648710297	0.0610428744994981	796	745	125	-0.293322767281822	0.769351907138658	0.899691900177565
cg00028211	-0.0285757031382894	0.0512485462822723	796	745	125	-0.557590511560992	0.577280803370338	0.793728787357877
cg00028250	-0.0568235479963132	0.0452565161544763	796	745	125	-1.25558820750485	0.209633748256151	0.497527918736653
cg00028251	-0.0131698449092889	0.0234901468647379	796	745	125	-0.560654004639654	0.575191197207752	0.792449382876302
cg00028299	-0.0564945302606268	0.0528354922230535	796	745	125	-1.06925341060752	0.285279631326572	0.57468189336081
cg00028302	-0.024306675784602	0.0406177607927228	796	745	125	-0.59842480998994	0.549726753305829	0.77687867003181
cg00028318	0.0781289608014425	0.028876789945048	796	745	125	2.70559715779076	0.00696400663985628	0.14024823689138
cg00028336	0.0653553607306239	0.0669109586814334	796	745	125	0.976751223096118	0.328989074075459	0.61398492282759
cg00028338	-0.0510312855411071	0.0462621418120295	796	745	125	-1.10308955751455	0.270321651970281	0.560237932598078
cg00028429	0.0767083381171531	0.0426233155899846	796	745	125	1.79968022326207	0.0722897210999926	0.307156648613578
cg00028431	-0.0198588842061707	0.0334839241857073	796	745	125	-0.593087121331123	0.553291313254308	0.779058643230601
cg00028455	0.0188636461962012	0.0460431645717708	796	745	125	0.409694823795116	0.682140054611405	0.854299134011434
cg00028467	-0.0532402361719006	0.043266715453324	796	745	125	-1.2305125455926	0.218868731348962	0.507526370127622
cg00028487	-0.0204237030597986	0.0267782390447035	796	745	125	-0.762697764617882	0.445869617459765	0.706132732059203
cg00028507	0.0269606968183575	0.0326375662581136	796	745	125	0.826063334659801	0.40901568487512	0.678741500263112
cg00028515	0.153033899824972	0.0683332903182709	796	745	125	2.23952189499726	0.0253973721304161	0.203894595526044
cg00028595	0.197193803711476	0.0780612312481125	796	745	125	2.52614262622516	0.0117251377408857	0.159745880325286
cg00028598	0.0857693110763818	0.0447175021902309	796	745	125	1.91802553531532	0.0554652703941658	0.274872438983221
cg00028636	0.0682318439648966	0.0554827059309067	796	745	125	1.2297858011804	0.219140677645107	0.507830179365921
cg00028677	0.0888056692090926	0.0446196688030419	796	745	125	1.99028077956147	0.0469016374549803	0.256665210742214
cg00028678	-0.0285535855629344	0.0337173960861009	796	745	125	-0.846850257653937	0.397333118607212	0.669793466852736
cg00028749	-0.0360671555684904	0.0270880518555176	796	745	125	-1.33147838614846	0.18341282183988	0.467920386460209
cg00028757	0.0182415207968025	0.026519495647304	796	745	125	0.687853232180793	0.491745594535891	0.738861035586776
cg00028813	0.0592609749338099	0.0438538131993815	796	745	125	1.35133003518713	0.176973658949048	0.46029494304229
cg00028829	0.0796078661918307	0.0463165580881545	796	745	125	1.71877767860713	0.0860436739305365	0.331765759259034
cg00028844	0.106125338579358	0.0394955251970415	796	745	125	2.68702183474971	0.00735963840581844	0.142128311726824
cg00028870	-0.0217844053868196	0.0501396868644082	796	745	125	-0.434474300681829	0.664061802138469	0.844355736320588
cg00028881	0.0578183458282703	0.0507136131465311	796	745	125	1.14009517841316	0.254589579295778	0.544854861070131
cg00028899	0.14909791009761	0.0498428993208173	796	745	125	2.99135708655171	0.00286310996780915	0.118663562636854
cg00028918	0.0225773509797576	0.041457502449135	796	745	125	0.544590234480674	0.58618789951358	0.799094580044353
cg00028929	0.204718160660271	0.0596448590437113	796	745	125	3.43228509451655	0.000629409136088041	0.0991018059441643
cg00028935	0.0370569926441888	0.0467051291324334	796	745	125	0.793424476765985	0.427766994067412	0.692773346077313
cg00028993	0.0016467755369882	0.0355869028267491	796	745	125	0.0462747642020251	0.963102859653568	0.985551031582007
cg00029031	-0.00476011123745198	0.0349222323219939	796	745	125	-0.136306041193537	0.891613812884432	0.955917704917169
cg00029150	0.0955730887458375	0.0519889501616652	796	745	125	1.83833465474188	0.0663855439725631	0.296126879587338
cg00029161	0.0112400446452984	0.0419178577896777	796	745	125	0.268144538819116	0.78865753499033	0.909185160581867
cg00029229	0.0602336003349943	0.0375228825626406	796	745	125	1.60524981614727	0.108835469044577	0.368751233369751
cg00029233	0.0454699194485287	0.0478336540490511	796	745	125	0.950584276959093	0.34210398102021	0.625156936105948
cg00029246	0.0833835272510455	0.0470820282243108	796	745	125	1.7710266612514	0.0769388867527609	0.315819002875013
cg00029256	0.0892701108139386	0.0622086191646818	796	745	125	1.43501193263297	0.151676479244459	0.428941785239506
cg00029284	0.113556549737776	0.0428617776445791	796	745	125	2.64936631138859	0.00822420495123508	0.145518278547845
cg00029336	-0.0443318015949127	0.0428641823247211	796	745	125	-1.03423882576538	0.301338631722533	0.589123955338963
cg00029353	0.0606520947535404	0.0723827773714248	796	745	125	0.837935444813211	0.402318488177876	0.673585283225682
cg00029397	0.022690185692903	0.0195333816936181	796	745	125	1.16161072613025	0.245741817475434	0.535763894822599
cg00029451	0.00239355057283556	0.0193455397111247	796	745	125	0.123726223645192	0.90156328214707	0.960258657123341
cg00029458	0.00339576335882718	0.0429201378342997	796	745	125	0.0791181839149046	0.936958505174494	0.975046228712793
cg00029465	0.204628115349386	0.0815871754150863	796	745	125	2.50809167382388	0.0123364193791622	0.162353287853929
cg00029521	0.19121129560221	0.0716264695195506	796	745	125	2.66956192151867	0.00774981118226172	0.143610427079991
cg00029583	0.117479818355379	0.0544018709566534	796	745	125	2.15948121433149	0.0311108814113064	0.219235394858876
cg00029587	0.169740902215218	0.0486646810656334	796	745	125	3.48796906705893	0.000513408989455014	0.0963061780789146
cg00029640	0.0890820790354853	0.0481377072380475	796	745	125	1.85056755185622	0.06460212803689	0.292834135610711
cg00029647	0.0563254250657419	0.0487981119795368	796	745	125	1.1542541869112	0.248742391632679	0.538844279155941
cg00029678	0.0841417968956453	0.0531599484655015	796	745	125	1.58280433530235	0.113863281224312	0.376324019427149
cg00029694	0.171144950803545	0.0580035589236406	796	745	125	2.95059396318854	0.00326468248553088	0.121126753949368
cg00029701	-0.00783668965283427	0.0356592118456673	796	745	125	-0.21976620478185	0.826109585676102	0.926650751383496
cg00029751	0.045532733097403	0.0429284313343145	796	745	125	1.06066612923279	0.289163373803891	0.578244204111725
cg00029812	-0.0600320522390816	0.0601991597838844	796	745	125	-0.997224088419129	0.318958794358156	0.605061112682663
cg00029821	-0.0684340737863028	0.0391017878578507	796	745	125	-1.75015203998052	0.0804773616315709	0.322111493096833
cg00029822	0.0342382831236704	0.0447348490247567	796	745	125	0.765360426380842	0.444283814399316	0.704880167105303
cg00029825	0.0177537549677821	0.0622398933490732	796	745	125	0.285247194563943	0.775528968263179	0.902611367510935
cg00029831	-0.00194155740900583	0.0642696689508943	796	745	125	-0.030209544264018	0.975907509311454	0.990548769975443
cg00029855	-0.0153016570949949	0.0388724515360399	796	745	125	-0.393637563116085	0.693954059315951	0.860689847564556
cg00029943	0.159192204744123	0.0513346762922052	796	745	125	3.10106571702089	0.00199624435466643	0.113406651355511
cg00029973	-0.00143789620290267	0.0397817474229425	796	745	125	-0.036144621492253	0.971176104782389	0.988716198655278
cg00029979	0.0218984672448408	0.0286634144548453	796	745	125	0.76398669388598	0.445101566025519	0.705513493686112
cg00030005	0.0885540128663224	0.063980869128083	796	745	125	1.38407017711883	0.16672489314242	0.447775925369598
cg00030047	0.029727363015859	0.063495649986822	796	745	125	0.468179521306242	0.639784381507105	0.830739306586202
cg00030074	-0.00645453738998813	0.0326374216674409	796	745	125	-0.197764929342662	0.84327947765371	0.934790288434997
cg00030290	-0.0810405673154076	0.0438286150881816	796	745	125	-1.84903326633426	0.0648236133238317	0.293299146845828
cg00030291	0.0262631531636783	0.0271949622646783	796	745	125	0.965735966392194	0.33446962481924	0.618710835848206
cg00030296	-0.0675951397276023	0.0399949669795757	796	745	125	-1.69009114977195	0.0914020542696213	0.340695516949263
cg00030420	0.0290874474220613	0.0353814989241854	796	745	125	0.82210896390764	0.411261065909847	0.680497176417962
cg00030422	0.0995252908298166	0.063407813392253	796	745	125	1.56960610223434	0.116904180396976	0.380848864168822
cg00030423	0.0721105304770321	0.0480668762273803	796	745	125	1.50021254004345	0.133955871302376	0.405416474441877
cg00030427	0.107733664763573	0.0584882335370298	796	745	125	1.84197159408765	0.0658511248517834	0.295120803022204
cg00030432	-0.029236307580556	0.0616786865735201	796	745	125	-0.474009892310316	0.635622841993769	0.828258959749701
cg00030466	0.100356614781974	0.0595350716059235	796	745	125	1.68567219413554	0.0922508675327485	0.342161961737352
cg00030476	-0.132043615923422	0.0469228250024339	796	745	125	-2.8140593819015	0.00501268858259749	0.130316374080141
cg00030501	0.0083488328699913	0.039098004536454	796	745	125	0.213536035124428	0.830963565517535	0.92898225698975
cg00030523	0.0308917170535474	0.0407338549395499	796	745	125	0.75837941435672	0.448448355257686	0.708079651883774
cg00030584	0.110101486480119	0.0528841113031471	796	745	125	2.08193886154171	0.0376669747019512	0.235593040049928
cg00030588	0.158810830632186	0.052918804016786	796	745	125	3.00102834111313	0.00277471917952127	0.118208743568696
cg00030591	0.122187711117431	0.0582398799959404	796	745	125	2.09800760451341	0.0362191725020549	0.232097756040852
cg00030604	-0.000738585496923385	0.0308318986029746	796	745	125	-0.0239552389048181	0.98089431639502	0.992528987074535
cg00030627	0.0487480690360768	0.0418736095430534	796	745	125	1.16417164815838	0.244703263784406	0.534676537698224
cg00030682	-0.0786462210798693	0.0391776423671242	796	745	125	-2.00742608100035	0.045041889054808	0.252742200127129
cg00030774	0.0100899447750092	0.0234889543077346	796	745	125	0.429561258573641	0.667631072229156	0.846349618871225
cg00030795	0.0167015217609964	0.0737875663453365	796	745	125	0.226346017197949	0.820990419295484	0.92435014062013
cg00030807	0.0689439564024377	0.0385657836883133	796	745	125	1.7876975341572	0.0742051399813885	0.31075688423646
cg00030816	2.35934233312455e-05	0.0406623619458044	796	745	125	0.000580227566777632	0.999537190786168	0.999791489634016
cg00030909	-0.0695002635514819	0.0389825311814349	796	745	125	-1.78285661410773	0.0749906502923308	0.312193719286253
cg00031013	0.0351700887264898	0.0447500400904427	796	745	125	0.785923066334886	0.432146443190478	0.695894589823648
cg00031042	-0.0461568378210032	0.0643930169212961	796	745	125	-0.716798808749993	0.47370850713909	0.726324410190554
cg00031059	0.134600760994658	0.0636782102909464	796	745	125	2.11376482441428	0.0348458592606068	0.228586964077532
cg00031063	0.0909299408855983	0.0443715873685451	796	745	125	2.04928302722968	0.0407617411917498	0.242910483316504
cg00031105	0.0250125416858533	0.0312916066203486	796	745	125	0.799337087076507	0.424333431661857	0.69019354095771
cg00031162	0.164946463510442	0.0649026732432913	796	745	125	2.54144329143625	0.0112282299054674	0.157913737802608
cg00031165	0.0473122914832517	0.0522749626632934	796	745	125	0.905066002399531	0.365704271795394	0.644546282476951
cg00031187	0.036872706694381	0.0357622231099367	796	745	125	1.03105186109461	0.302829670131124	0.59050038510583
cg00031256	-0.00756414383297706	0.0681314213038134	796	745	125	-0.111022839216091	0.91162622248349	0.964563606458526
cg00031277	0.0119142973197673	0.049013376064416	796	745	125	0.243082567993457	0.808004060459367	0.918343186151405
cg00031303	0.155118573363717	0.128520316209352	796	745	125	1.20695760747304	0.227807015645252	0.517231075519296
cg00031340	-0.0729509009634235	0.0448163582088207	796	745	125	-1.62777396198751	0.103968543862028	0.361057713301915
cg00031346	0.0766597172874084	0.0426317457263815	796	745	125	1.79818386465862	0.0725266732003798	0.307612506830957
cg00031362	0.0851712678627275	0.0456015320124668	796	745	125	1.86772821227679	0.062167232934	0.288175063918877
cg00031393	-0.0763695392698837	0.0442161185470471	796	745	125	-1.72718777177659	0.0845218676878698	0.329120046983893
cg00031402	-0.000982464028839948	0.033976211673416	796	745	125	-0.0289162322828551	0.976938647605499	0.990951267087459
cg00031443	0.0468541362126858	0.0347082687899447	796	745	125	1.34994160890732	0.177418452969083	0.460814118724413
cg00031456	0.0340252351856806	0.0332912823722835	796	745	125	1.02204639656681	0.307069451663449	0.594513220250969
cg00031476	0.0199659114417216	0.0924892292379505	796	745	125	0.215872827638714	0.829142182077398	0.928087359229495
cg00031491	0.0198468473614317	0.0366936813481428	796	745	125	0.540879155000246	0.588742200883639	0.800706849884167
cg00031550	0.00410758233509518	0.0346502068574599	796	745	125	0.118544237037097	0.905666354098773	0.961991174165582
cg00031568	-0.0137343820528176	0.0352017398562689	796	745	125	-0.390162023493612	0.696521121495987	0.862017921873539
cg00031663	0.0505978763637106	0.035438297657308	796	745	125	1.42777389740888	0.153749143117564	0.431651208270602
cg00031708	0.32927022520614	0.109260990577513	796	745	125	3.01361193474211	0.00266344961917704	0.117469224696154
cg00031722	-0.113527142280645	0.0414440432418843	796	745	125	-2.73928732334474	0.00629498172877161	0.137002131150631
cg00031779	0.235939622570968	0.0820892120245174	796	745	125	2.87418549590293	0.0041586425843146	0.1258566873961
cg00031803	0.111627691764367	0.0476982586222454	796	745	125	2.34028861825799	0.0195149841701519	0.186297988004716
cg00031823	0.139230847075897	0.0581594542173106	796	745	125	2.39395037229314	0.0168985249959876	0.177774570647065
cg00031896	0.0355934313418225	0.0536341069848768	796	745	125	0.663634268243876	0.507116572634188	0.749226947755064
cg00031999	0.104224951015135	0.063808653479011	796	745	125	1.63339837674868	0.102780680704531	0.359238688353889
cg00032094	0.0421486666262995	0.0426579328489644	796	745	125	0.988061629135475	0.323422705698606	0.609057714600891
cg00032173	0.176015107551898	0.086417986322352	796	745	125	2.03678788458846	0.0420017219870147	0.245995646336624
cg00032184	-0.0959941106645959	0.0508925198669264	796	745	125	-1.88621256946209	0.0596301249532475	0.283165649659667
cg00032192	-0.00654518879736902	0.0472332294607903	796	745	125	-0.138571697766344	0.889823657385306	0.955165443283723
cg00032195	0.00918682539616366	0.0403499236559622	796	745	125	0.227678879258702	0.819954360182955	0.923844729709987
cg00032227	0.00334515202889347	0.0348581408954621	796	745	125	0.0959647285529488	0.923572739899271	0.969511510909705
cg00032246	0.0381698759082833	0.0514417005540045	796	745	125	0.742002606780308	0.458304633502434	0.715449682981594
cg00032308	-0.0882102144873005	0.0449041972334188	796	745	125	-1.96440911812253	0.0498302028088062	0.26276652996558
cg00032336	0.0405644185089744	0.0556088856158384	796	745	125	0.729459295214162	0.465935346056313	0.720899458840696
cg00032355	-0.0203240154832932	0.0434415207972047	796	745	125	-0.467847697555769	0.64002157059412	0.830865227198778
cg00032366	0.0259520203170935	0.0284605321063283	796	745	125	0.911859982804855	0.362118497753976	0.641631075600545
cg00032376	-0.046562257496686	0.0335528462712498	796	745	125	-1.38772899086607	0.165607914933186	0.446409699292351
cg00032391	0.058559387119974	0.0441519258494236	796	745	125	1.32631557952162	0.185115601764	0.46981652282954
cg00032490	0.0566635098127612	0.0606097000325671	796	745	125	0.934891771157331	0.350127596857895	0.63191141534054
cg00032544	0.052745909822547	0.0634212713469348	796	745	125	0.831675378029082	0.405841618135241	0.676295332545522
cg00032576	0.0205329233290146	0.050733597018006	796	745	125	0.404720432531665	0.685791752311149	0.856250473113137
cg00032609	0.0294144705420304	0.0305309930001684	796	745	125	0.963429867540445	0.335624427312983	0.61966607727049
cg00032610	0.036094535961651	0.0512865603249687	796	745	125	0.703781570316746	0.48177462756644	0.731820496327825
cg00032637	-0.00922662763371273	0.0314454729784567	796	745	125	-0.293416722974206	0.769280125174111	0.899671870574906
cg00032643	-0.0986902110432694	0.0673476807760753	796	745	125	-1.46538395837869	0.143211061838706	0.417954168109686
cg00032661	0.0985297318584886	0.0411020804427774	796	745	125	2.39719573308856	0.016750675405055	0.177339700661021
cg00032664	0.01328796276385	0.0339699441000881	796	745	125	0.391168225790973	0.695777572397863	0.861625371073412
cg00032703	0.00428854900418679	0.0327660065235184	796	745	125	0.130884091752488	0.895900069924827	0.957755543241435
cg00032756	0.0146568082955982	0.0500261788212613	796	745	125	0.292982767042142	0.769611683201617	0.899817388680302
cg00032789	0.015891181367119	0.0434477513498186	796	745	125	0.365753827837291	0.714645951863382	0.871790587481393
cg00032805	0.0391656324608077	0.0560722597195279	796	745	125	0.698485002329374	0.485077941802442	0.7342218445113
cg00032852	0.0378155677919351	0.10928466081101	796	745	125	0.346028138910831	0.729413003990947	0.879547092631681
cg00032879	0.1379234384785	0.0514535882736915	796	745	125	2.68054071845989	0.00750236120983003	0.14267135338396
cg00032884	-0.0395896898237058	0.0535277497088885	796	745	125	-0.739610576551694	0.459754381411598	0.716534171772358
cg00032912	-0.0315069752103002	0.0504034388959931	796	745	125	-0.625095745457259	0.532087369889464	0.76565376882747
cg00032923	0.0603364260727889	0.0619120044455089	796	745	125	0.974551326728458	0.330078928251	0.614920927868976
cg00032956	0.0238960816955252	0.0304590213632879	796	745	125	0.784532155859973	0.432961330118058	0.696507253565383
cg00032959	0.142301178146924	0.056011587517639	796	745	125	2.54056677293981	0.0112561817399488	0.158013882685591
cg00033066	0.033313231356924	0.045553977537372	796	745	125	0.731291385688422	0.46481640532802	0.720138434985259
cg00033155	0.148150771309069	0.0402705631137781	796	745	125	3.67888501808363	0.000250018626622606	0.0914375363836724
cg00033165	0.0284908006610066	0.0320069778830962	796	745	125	0.890143417009494	0.373657830433587	0.651035529803876
cg00033191	0.0370876321423665	0.0385246657236731	796	745	125	0.962698350412328	0.335991278647183	0.61996742353106
cg00033202	0.139025406650765	0.0619440490936972	796	745	125	2.24437066489589	0.0250825614814542	0.203000333166142
cg00033209	-0.0508982651767988	0.0749109893310449	796	745	125	-0.679449912907576	0.497050357779799	0.742515928739794
cg00033213	0.0764705893355371	0.282835240437331	796	745	125	0.270371503979827	0.786944545128428	0.908334193501149
cg00033215	0.122137568254491	0.04575802650248	796	745	125	2.66920533051991	0.0077579698084929	0.143638512053723
cg00033220	0.0934196946870132	0.0626557231336203	796	745	125	1.49100018345946	0.136357605032728	0.408760439907832
cg00033304	0.127206302041119	0.0504474274882873	796	745	125	2.52156172028105	0.0118776624942462	0.16035729713681
cg00033334	0.0398949586208559	0.0368256453736931	796	745	125	1.08334716787762	0.278982396385016	0.568508376521157
cg00033371	0.0492309785233731	0.0385251301321033	796	745	125	1.27789259515956	0.201659832950573	0.48887343734168
cg00033396	-0.0113606570429548	0.0337658348473229	796	745	125	-0.33645420272662	0.736617058379117	0.883166364401433
cg00033440	-0.0307231071833509	0.0529442399660179	796	745	125	-0.580291778729289	0.561882098406563	0.784294846606839
cg00033450	0.117009822555072	0.134021872342875	796	745	125	0.87306512369652	0.382890874005867	0.658502044707131
cg00033457	0.0675694443209129	0.104804120555098	796	745	125	0.644721256788659	0.519293593908817	0.757433355269566
cg00033490	-0.101625600866088	0.0418406121848524	796	745	125	-2.42887461629637	0.0153661912893083	0.172618198475063
cg00033533	-0.0379832563496922	0.056846945781907	796	745	125	-0.668167055014966	0.504220653752616	0.747333757442251
cg00033551	0.0368035923099328	0.0457165193297564	796	745	125	0.805039247289715	0.421037423151711	0.68774801609009
cg00033580	0.0595377647636341	0.0297108716958354	796	745	125	2.00390501406862	0.0454186508366914	0.253571672126896
cg00033623	-0.0559422122312385	0.0516499885532131	796	745	125	-1.08310212254168	0.279091069614853	0.568616057115064
cg00033643	0.0932515192185301	0.117405773674605	796	745	125	0.794266894207269	0.427276798848734	0.692375267205947
cg00033666	0.0611603619836775	0.0391656998341137	796	745	125	1.56157970476009	0.118784495634945	0.383693566218794
cg00033668	0.0451216141784079	0.0588484764199569	796	745	125	0.766742266297759	0.443462104016297	0.704259727224094
cg00033678	0.0242345545038301	0.0904722728171636	796	745	125	0.267867201178929	0.788870936024968	0.909285619997839
cg00033703	0.0225332270337201	0.0450811901922109	796	745	125	0.499836560162811	0.617328302926309	0.817738318742604
cg00033706	0.0136173575384893	0.0532244309704761	796	745	125	0.255847874560519	0.798134404958936	0.913797189777411
cg00033748	0.0870855797354056	0.0488406345039519	796	745	125	1.78305586362436	0.0749581854215385	0.31212095552432
cg00033750	-0.00520234446764385	0.0569023681025721	796	745	125	-0.091425798980213	0.927177265045524	0.971068968465592
cg00033773	0.071188722545562	0.0358217758078359	796	745	125	1.98730300048357	0.0472311455688253	0.257307699927174
cg00033806	0.119650800752986	0.0611545518876543	796	745	125	1.95653139561538	0.0507518756916922	0.264812072649256
cg00033818	-0.0892885058140879	0.0445533670130808	796	745	125	-2.00407986646381	0.0453998786559039	0.253526183434561
cg00033826	-0.123367017169436	0.0450355789306321	796	745	125	-2.73932344379224	0.0062942966768743	0.137002131150631
cg00033834	0.093546791346649	0.0579407943954515	796	745	125	1.61452379662217	0.106810154676173	0.365605497384968
cg00033877	0.0348458477872672	0.0526239947441557	796	745	125	0.662166526062469	0.508056160464505	0.749855324185123
cg00033909	-0.0319419730871172	0.0470676294790978	796	745	125	-0.67863993663208	0.497563280767474	0.742861676610477
cg00033915	-0.0517605077090031	0.0325766511914093	796	745	125	-1.5888836272604	0.112483755737173	0.374304351987654
cg00033950	-0.00959225153288613	0.0460672854830285	796	745	125	-0.208222634181907	0.835108401436222	0.930900073383181
cg00033992	0.0978597312793416	0.0614262376656873	796	745	125	1.59312591814501	0.111528931779485	0.372857926238634
cg00034003	-0.01231061047143	0.0354461748310879	796	745	125	-0.347304343278051	0.728454493562553	0.879087353869177
cg00034019	0.0579736423154884	0.100688608430827	796	745	125	0.575771611297184	0.564932300801218	0.78621376793192
cg00034039	-0.0344613158103821	0.0373357298376471	796	745	125	-0.923011709165342	0.35628079273876	0.636967258875804
cg00034076	-0.0591352748155369	0.0861765867044795	796	745	125	-0.6862104554956	0.492780230454048	0.739582112501469
cg00034101	0.0328640294538226	0.0260598248089544	796	745	125	1.26109940088815	0.207642513912731	0.495211846929827
cg00034130	-0.0130224517302114	0.0357913318932929	796	745	125	-0.3638437309077	0.716071321731256	0.87252106298659
cg00034154	-0.0282168855205082	0.0427363882329276	796	745	125	-0.660254333302963	0.509281638454385	0.750719357581621
cg00034221	0.0908791920507367	0.0624940034459133	796	745	125	1.45420659646793	0.146283209076314	0.42193048767894
cg00034241	-0.0282026015590887	0.0469305078429788	796	745	125	-0.600943881823092	0.548048440463969	0.77569614087071
cg00034257	0.0170401616027616	0.0429036626313227	796	745	125	0.397172655145789	0.691346615529478	0.85931465002113
cg00034300	0.0357186044164023	0.0463555575725248	796	745	125	0.770535536338212	0.441210915045758	0.702589844375206
cg00034316	0.0252086390848489	0.0383342334165027	796	745	125	0.657601231018661	0.510984512876498	0.751845948204195
cg00034336	0.0220915491143386	0.0508415021140471	796	745	125	0.434518025545017	0.664030070614546	0.84434604023382
cg00034338	-0.0112206291236477	0.0619819372356777	796	745	125	-0.181030629632998	0.856389616861946	0.940575157590473
cg00034360	0.0934392490827191	0.0501537449551717	796	745	125	1.86305627159521	0.0628224675490871	0.289452809191082
cg00034376	0.0907107836016217	0.0583840062510138	796	745	125	1.55369234532525	0.120655299185916	0.38655647097837
cg00034409	-0.0739614757487809	0.051471122991828	796	745	125	-1.43695088526675	0.151124883064589	0.428268311051814
cg00034416	0.0673432338907778	0.0613133886828224	796	745	125	1.09834467377343	0.272386120297417	0.562204694804395
cg00034425	0.0983679511354771	0.0770857079521236	796	745	125	1.27608546057035	0.202297523233262	0.489513836341281
cg00034433	0.0059303469383251	0.0321300227765597	796	745	125	0.184573381088654	0.853610678924249	0.939281108192639
cg00034555	-0.0278183655073059	0.0613228256625619	796	745	125	-0.453638024776952	0.650213026330944	0.836648891184276
cg00034559	0.000106034719276608	0.0252888088600218	796	745	125	0.00419295032294836	0.996655570039129	0.998677764942453
cg00034574	0.182194572317376	0.0831849716573295	796	745	125	2.19023422966236	0.0287966859094054	0.212992583774532
cg00034604	0.0575132606677116	0.0408994250025786	796	745	125	1.4062119617595	0.160051436457735	0.439591781342376
cg00034611	0.0424734017367038	0.0458318492785489	796	745	125	0.926722408222419	0.354351568711346	0.635431832175936
cg00034635	0.0667192612452129	0.0373245379720131	796	745	125	1.78754419666871	0.0742299175090462	0.310801530159561
cg00034650	-0.0224181284226182	0.0225195122190004	796	745	125	-0.995497957709021	0.319796654011918	0.605772864643484
cg00034668	-0.00669655187669849	0.0329947795006261	796	745	125	-0.202957921769758	0.839219787946783	0.932859736618548
cg00034755	0.0131292628620672	0.0336593401860865	796	745	125	0.39006298963324	0.696594319942304	0.862054312375827
cg00034769	-0.0039058370727975	0.0289350811051228	796	745	125	-0.134986214782235	0.892656898584833	0.956373468292361
cg00034781	0.0212464914805897	0.0863761259585989	796	745	125	0.245976434400096	0.805763885566486	0.917243951697399
cg00034798	0.145661020813453	0.0660898417972962	796	745	125	2.20398501270754	0.0278109422026538	0.210433152739802
cg00034823	0.0192693356171816	0.0402999880300652	796	745	125	0.478147427805835	0.632676563983277	0.826551871418283
cg00034853	-0.0222032019293499	0.0417685999591764	796	745	125	-0.531576398324359	0.595167723996593	0.804560975665773
cg00035000	0.074594188298133	0.0587141380077509	796	745	125	1.27046382403308	0.204290662894639	0.491635568149932
cg00035008	-0.0648718994120919	0.0430152792899774	796	745	125	-1.5081129422588	0.131922400140052	0.402562749728574
cg00035074	0.102200730064718	0.0467863605773899	796	745	125	2.18441291016143	0.029222990520539	0.21423836061159
cg00035083	0.192647016471507	0.0613009812034531	796	745	125	3.14264164601423	0.00173634126214592	0.111270312841255
cg00035197	0.125871083144358	0.0456252764876048	796	745	125	2.75880154235457	0.0059345246363294	0.135206741170962
cg00035220	0.0164521583250609	0.0369368207568931	796	745	125	0.445413492226199	0.656142070382175	0.839841360464954
cg00035237	0.0209396420002354	0.0330057462773757	796	745	125	0.634424134035983	0.525986348402636	0.761825286438287
cg00035249	-0.021189744082879	0.0470409978671117	796	745	125	-0.450452691134208	0.652506720167732	0.837885099424364
cg00035268	-0.024227922009575	0.0333539318927918	796	745	125	-0.726388783410901	0.467814003441857	0.722305106267175
cg00035296	-0.0287958316730261	0.0431940615204278	796	745	125	-0.666661820153394	0.505181351941723	0.74797444721532
cg00035316	0.0550368683263005	0.0601664760140908	796	745	125	0.914743092372753	0.36060352298093	0.640453091322885
cg00035347	-0.134939186033623	0.0661783611441375	796	745	125	-2.03902278177791	0.041777617361381	0.245490730259952
cg00035348	0.014045402174376	0.0471764019735647	796	745	125	0.297720927981035	0.765993854510288	0.898032297567151
cg00035389	-0.0355306704797527	0.0404130975770972	796	745	125	-0.879187011388321	0.379565210263119	0.655787173193013
cg00035398	0.0454586358555867	0.10766361275074	796	745	125	0.422228408411591	0.672972324974539	0.849335549782605
cg00035453	0.0506796820630904	0.0567797572866179	796	745	125	0.892566021500673	0.372359368526835	0.650007852506766
cg00035505	0.0691553175415156	0.0528632564306553	796	745	125	1.3081925369511	0.191185641937412	0.476882878015686
cg00035526	0.026161464571059	0.0433542266289096	796	745	125	0.6034351574297	0.546391145504104	0.774676576246492
cg00035583	0.0267491459789053	0.0376390212448086	796	745	125	0.710675918083143	0.477493254740842	0.728874343473059
cg00035608	0.00125116663357466	0.0357701263474571	796	745	125	0.0349779763543835	0.972106071621761	0.98900499845934
cg00035623	0.119019291191633	0.0547528491493324	796	745	125	2.17375521166069	0.0300175802394158	0.216281909180649
cg00035630	-0.0379561551495649	0.0391460959256778	796	745	125	-0.969602568328343	0.332539149923288	0.617056558215911
cg00035636	0.121210584950704	0.11056102261791	796	745	125	1.09632293624488	0.273269041171914	0.563074024034838
cg00035673	0.10437769018678	0.0450703486536463	796	745	125	2.31588379732526	0.0208178714815897	0.190438412301263
cg00035689	0.109134210322968	0.0728359967410309	796	745	125	1.49835541773384	0.134437380793893	0.406101041624955
cg00035812	-0.0203467945309095	0.0492373289119885	796	745	125	-0.413239202461191	0.679542664519701	0.852890980415167
cg00035847	0.202441090398879	0.0889704070130362	796	745	125	2.27537556807193	0.0231484486472919	0.197370430835357
cg00035869	0.0279961348367011	0.025996053401805	796	745	125	1.07693788760863	0.281834288535233	0.571274840174376
cg00035877	-0.00485145947942185	0.0402222456109905	796	745	125	-0.120616325760196	0.90402537528013	0.961264727134569
cg00035889	-0.0255907252716667	0.0419525180830223	796	745	125	-0.609992592602515	0.542040807662874	0.772041384523841
cg00035923	0.0317623759274471	0.0442791009091547	796	745	125	0.71732206109181	0.473385836954419	0.726131490634054
cg00035934	0.148043707399031	0.0762512563353369	796	745	125	1.94152482875779	0.0525472088296191	0.268553645884985
cg00035937	0.018041119012347	0.0351292202671748	796	745	125	0.51356445930583	0.607699049593821	0.812115333294552
cg00035945	-0.0106233753686326	0.0529577488174099	796	745	125	-0.200600962198382	0.841061847560691	0.93375679543152
cg00035969	-0.147137952910898	0.0756802399104089	796	745	125	-1.94420568810408	0.0522226324556289	0.267894054845573
cg00035980	-0.0567444773510972	0.0404512946839984	796	745	125	-1.40278519623116	0.161070807995738	0.440853974363341
cg00036011	0.100226963796142	0.0717187640607127	796	745	125	1.39749987480677	0.162652673304288	0.442796131247291
cg00036110	0.0758274596410553	0.0529397032830572	796	745	125	1.4323363173311	0.152440163142601	0.429944899312284
cg00036114	-0.12295112389681	0.0811378079335815	796	745	125	-1.51533701770026	0.130084058044888	0.400066209547944
cg00036115	0.0141121423242215	0.0449912152412627	796	745	125	0.31366439533909	0.753858122141829	0.891837330945711
cg00036119	-0.00685623075288358	0.0385677495302112	796	745	125	-0.177771086889913	0.858947983047843	0.941727666593022
cg00036137	0.137352922886701	0.0575178612794091	796	745	125	2.38800469682748	0.0171723724997786	0.178678235149447
cg00036171	-0.0715370105935771	0.0424672607654267	796	745	125	-1.68452142436784	0.0924729505593965	0.342616276713785
cg00036258	0.160859569233587	0.0694902615143253	796	745	125	2.3148505377322	0.0208746714476259	0.190614966608964
cg00036263	-0.00150757959641812	0.0406234635052084	796	745	125	-0.0371110551965818	0.970405761990929	0.988416164692669
cg00036272	0.0447135830947922	0.0583689814622243	796	745	125	0.76605042566539	0.443873397901137	0.704574436354134
cg00036279	0.0859907732017044	0.0471166654145335	796	745	125	1.82506067535034	0.0683665043952639	0.299755808939372
cg00036299	0.14660344407692	0.0549069295465399	796	745	125	2.67003537235963	0.00773899076361704	0.143582444315298
cg00036324	0.000266783025415327	0.0345089365919362	796	745	125	0.00773083878445756	0.993833681572373	0.997639771868522
cg00036328	0.0781975531143291	0.0326310230621234	796	745	125	2.39641745113096	0.0167860276639099	0.17746268865565
cg00036347	3.54385183610573e-05	0.0627565473454307	796	745	125	0.000564698343998964	0.999549577420347	0.999794417853056
cg00036352	-0.0248605530030521	0.0787631521997945	796	745	125	-0.315636846783248	0.752360902262934	0.89106060078044
cg00036369	-0.0288272064492287	0.0687517982880832	796	745	125	-0.419293853644922	0.675114515059214	0.850521947089931
cg00036386	0.0561330482914064	0.055284387777234	796	745	125	1.01535081689956	0.310247144124464	0.597447260074306
cg00036408	0.0579150521908598	0.0601797448885756	796	745	125	0.962367858123877	0.336157103258509	0.620127879812316
cg00036440	0.0546066859118607	0.0337555992599825	796	745	125	1.61770749472658	0.106121817371363	0.36451705507806
cg00036558	0.135624291752977	0.0559402935517071	796	745	125	2.42444726586241	0.0155534077742363	0.173326817928187
cg00036570	-0.0618358098497019	0.0424828530979704	796	745	125	-1.45554748187701	0.145912015638508	0.421498804090671
cg00036585	0.0718592135876757	0.0603384829439717	796	745	125	1.19093503982196	0.23403409499282	0.523731852031657
cg00036599	-0.0746670343784186	0.0461444432339224	796	745	125	-1.61811540340633	0.106033879993161	0.364395760976044
cg00036619	0.0217643816639365	0.0545660580055274	796	745	125	0.398863001276945	0.690101127951288	0.858626127468928
cg00036656	-0.0341191599408338	0.0465231646536261	796	745	125	-0.73338003110617	0.463542603546932	0.719221348323876
cg00036664	0.0289328771985967	0.0327456576392	796	745	125	0.883563784773741	0.377198510274401	0.653914958533694
cg00036723	0.0462078081069287	0.0291101784108851	796	745	125	1.58734197553562	0.112832334818213	0.374792249471415
cg00036732	0.0300260944718196	0.0508657717176617	796	745	125	0.590300578520347	0.55515669155087	0.780225392207484
cg00036871	0.0537566815625214	0.0184856719242841	796	745	125	2.90801880411513	0.00373842535866425	0.123712696606975
cg00036976	-0.0334543404967157	0.0458212700352613	796	745	125	-0.730105046651288	0.465540785418014	0.720642041908228
cg00037013	-0.0324581098055306	0.0447725944318548	796	745	125	-0.724954857260567	0.468692772954851	0.722894252643414
cg00037026	0.14468082648184	0.0563735034819792	796	745	125	2.56646859864031	0.0104557982000207	0.154947326716745
cg00037058	-0.0111980159086281	0.029555376528284	796	745	125	-0.378882532520328	0.704876132539785	0.86652417218136
cg00037131	-0.0107359544582844	0.0288053857013306	796	745	125	-0.37270649904155	0.709466115215989	0.868970817895199
cg00037153	0.0568024225040487	0.0466367194875657	796	745	125	1.21797637415714	0.223593850864046	0.512710133377141
cg00037186	0.0429767030098458	0.0390067888957796	796	745	125	1.10177495319272	0.270892548374029	0.560812004914686
cg00037187	0.027053397196114	0.0481840399822841	796	745	125	0.561459711681726	0.574642220624367	0.792156012526137
cg00037188	-0.0164890411210781	0.0375269346598897	796	745	125	-0.439392166467095	0.660496657482016	0.842277026968443
cg00037223	0.00119858054410923	0.0253099873015195	796	745	125	0.047356031033539	0.962241350279198	0.985246624863965
cg00037314	-0.047733818584061	0.0299350893046227	796	745	125	-1.59457745718801	0.111203705182247	0.37238779897689
cg00037317	0.0810930556798152	0.0445776778313441	796	745	125	1.81914042240208	0.0692655901323517	0.301423197192328
cg00037376	-0.00348226818120654	0.0438635564793462	796	745	125	-0.0793886419776795	0.936743455909878	0.974973645398765
cg00037388	0.0281229547787498	0.0502617468417122	796	745	125	0.559529991413083	0.575957469595596	0.79289960797749
cg00037400	0.0476471633825965	0.0505119283047104	796	745	125	0.943285377963944	0.345821157959733	0.628252984046835
cg00037406	0.0339756308071931	0.0457369252317537	796	745	125	0.742849035763447	0.457792250660341	0.7150655622168
cg00037419	-0.00598326177803837	0.039051566907753	796	745	125	-0.153214384256896	0.878268045440604	0.950098856470061
cg00037441	-0.0449602596574338	0.0306111936561685	796	745	125	-1.46875225325863	0.142295063287152	0.416754401793168
cg00037450	-0.016196987625365	0.0397872714094631	796	745	125	-0.407089680985579	0.684051564988256	0.85533656087212
cg00037457	0.014261528116506	0.0280381167672324	796	745	125	0.508647860871071	0.611140019433836	0.814088738724691
cg00037458	0.126070137279293	0.0500091358421931	796	745	125	2.52094212699684	0.01189842708093	0.160472579994846
cg00037535	-0.0695648903052542	0.0389586678528154	796	745	125	-1.7856075204642	0.0745434449945946	0.311357948742397
cg00037614	-0.0690937045900039	0.0402192239889406	796	745	125	-1.71792734263105	0.0861987690668655	0.332004941620647
cg00037635	0.0453965422303195	0.0391592310342213	796	745	125	1.15928073742427	0.246689405606795	0.536747467059561
cg00037671	-0.0603775191774675	0.0574072546131416	796	745	125	-1.05174023012147	0.293237921331309	0.581989622619224
cg00037681	-0.0178690863816583	0.0824508811942612	796	745	125	-0.216724019474786	0.828478959350059	0.927789911527265
cg00037728	-0.0219966973162081	0.0396865623392805	796	745	125	-0.554260586446322	0.579556197690184	0.795070804112251
cg00037755	-0.0257970680239696	0.0450466135200797	796	745	125	-0.572674969506209	0.56702650454987	0.787546535148328
cg00037763	0.132984341821838	0.0718519728934794	796	745	125	1.85080988686264	0.0645672024984403	0.292779069574748
cg00037806	-0.0189990307281334	0.0441508014518312	796	745	125	-0.43032131022268	0.66707840789554	0.846054637282113
cg00037856	-0.149471301692362	0.0387297099061691	796	745	125	-3.85934472668367	0.000122900449763082	0.0862035423737279
cg00037930	0.175732966981521	0.0645097839544978	796	745	125	2.7241289027642	0.00658847870824423	0.138391905260615
cg00037940	0.0473757813624253	0.0584650529679524	796	745	125	0.810326493476271	0.417994739554738	0.685399799922815
cg00037952	0.0576230439139451	0.0425454436269084	796	745	125	1.35438813188213	0.175996908514418	0.459090761978523
cg00037986	0.0146928663024366	0.0403450919511333	796	745	125	0.36417976987716	0.715820487642739	0.872393376864337
cg00038020	0.0362211219097443	0.0352767761495619	796	745	125	1.02676961625344	0.304840867956866	0.59237897418316
cg00038038	0.0126718817880014	0.057136407859831	796	745	125	0.221782962259168	0.824539728176951	0.925935469405458
cg00038046	-0.0590041742100617	0.0426202762367946	796	745	125	-1.38441557446131	0.16661920687026	0.447636830642133
cg00038167	-0.024799241218003	0.0374604271882128	796	745	125	-0.662011703534611	0.508155324768494	0.749942791710422
cg00038193	0.134639709217323	0.0479087291269563	796	745	125	2.8103377332455	0.0050704407602572	0.130510076280431
cg00038239	-0.0385296506094336	0.0261837332393818	796	745	125	-1.47151096664408	0.141548201737545	0.415695760471794
cg00038298	-0.0171433807180408	0.034274905414997	796	745	125	-0.500172954833003	0.617091544602136	0.817585540448783
cg00038342	0.0833909047158325	0.0514712169189416	796	745	125	1.6201463596083	0.105596905767235	0.363655243240751
cg00038358	-0.0453375006282646	0.0410082929220556	796	745	125	-1.10556907878213	0.269247115160516	0.559187293605945
cg00038376	0.0201104955454957	0.0479751856593911	796	745	125	0.419185361538232	0.675193763709637	0.850560825756659
cg00038436	0.0310843193192093	0.0199576868189485	796	745	125	1.55751112847892	0.119746656549123	0.385134978438243
cg00038446	0.16349472551088	0.0621117373464217	796	745	125	2.63226778859856	0.008646026013815	0.147384284965859
cg00038450	0.0951746117954523	0.0634230141314662	796	745	125	1.50063211436419	0.133847270549218	0.40528442305568
cg00038503	0.0157529895444891	0.0518664606062456	796	745	125	0.303722084760729	0.76141900175826	0.895640886405829
cg00038584	0.0254576854336653	0.039780404729381	796	745	125	0.639955415407394	0.522385733251149	0.759378251473561
cg00038590	-0.0885077932249509	0.0523423697887996	796	745	125	-1.69093974120924	0.0912397750711442	0.34044339307478
cg00038665	0.00145579801587693	0.0334002053012018	796	745	125	0.0435864990274341	0.965244944747541	0.986406638370764
cg00038675	0.140861221065606	0.0330267809932465	796	745	125	4.26506056083426	2.23857243299942e-05	0.0695293940163442
cg00038681	0.0164628978708325	0.0383332310632107	796	745	125	0.429468046763017	0.667698862752744	0.846385430304862
cg00038688	0.166833626509311	0.0737809327325777	796	745	125	2.26120245882506	0.0240158660229504	0.199874330653934
cg00038736	0.0520181007652481	0.0342847755895245	796	745	125	1.51723614551358	0.129604100729484	0.399414125372856
cg00038760	0.133749171868989	0.0688086613433827	796	745	125	1.94378395477754	0.052273580835937	0.267986305473594
cg00038791	-0.0316147404220553	0.0391931294218613	796	745	125	-0.806639859802088	0.420114937209875	0.687020211540309
cg00038857	-0.0821646295657776	0.0346249269163876	796	745	125	-2.37299070014469	0.0178813207058027	0.181106099883045
cg00038877	-0.0414461664175397	0.0417984386456107	796	745	125	-0.991572119928743	0.321707611697731	0.607528897463333
cg00038997	0.102698361374106	0.0667520790897015	796	745	125	1.53850430989722	0.124322753110569	0.391880151139466
cg00039016	-0.046170057385185	0.0328385304368874	796	745	125	-1.40597209348084	0.160122631444538	0.439673662945312
cg00039044	0.0262276139316194	0.04198886716718	796	745	125	0.624632568132722	0.532391233697425	0.765870177696371
cg00039048	0.0282059770663351	0.0301983780996236	796	745	125	0.93402291253141	0.350575313636348	0.632257078438789
cg00039057	0.0211038022106067	0.0292872591435733	796	745	125	0.720579624988146	0.471379745752992	0.724751337156976
cg00039070	-0.0212321559453775	0.0344767535324161	796	745	125	-0.6158397694091	0.538176324666665	0.76953834751245
cg00039129	0.170046189864183	0.0575721226577749	796	745	125	2.95362029423486	0.00323318927312386	0.120901040098218
cg00039142	0.0390307970605637	0.0380233724534252	796	745	125	1.0264948778116	0.304970204024375	0.592498820422623
cg00039147	0.0249698681703674	0.0354034804158661	796	745	125	0.705294165349267	0.48083352192321	0.731219569633562
cg00039170	-0.104842019533668	0.0639226325191331	796	745	125	-1.64013926526394	0.10137129701628	0.357062614423177
cg00039173	-0.0509868109757538	0.0405739831533121	796	745	125	-1.25663804766459	0.20925336913167	0.497113105868635
cg00039176	0.0725063474740504	0.0549273677085468	796	745	125	1.32004045522044	0.187200983328131	0.472252429812636
cg00039177	-0.0160216590821416	0.0268541733640494	796	745	125	-0.596617101742194	0.550932687500935	0.777591797209358
cg00039180	0.106341520009801	0.0466020110296735	796	745	125	2.2819083910797	0.0227578926642789	0.196199522406546
cg00039279	0.0214331925196513	0.0357030098673658	796	745	125	0.600318925470825	0.548464576261503	0.776003836001888
cg00039326	-0.0657393985262781	0.0364388674575816	796	745	125	-1.80410103587344	0.0715933819229989	0.30594465377415
cg00039441	0.0650205298410587	0.031606321975421	796	745	125	2.05720013520152	0.0399922689349514	0.24112892726817
cg00039452	-0.0596690956245601	0.0379190134427113	796	745	125	-1.57359303966885	0.115978920579214	0.379504537030357
cg00039463	0.00784382746158714	0.0269584308720874	796	745	125	0.290960089584019	0.771157637841448	0.900536432568024
cg00039478	0.0772387680509778	0.0359486231557021	796	745	125	2.14858765846019	0.031968137063896	0.221396686504365
cg00039480	0.097194899089296	0.0446847177385485	796	745	125	2.17512617306852	0.0299143358733118	0.216024744379726
cg00039505	-0.0626245824702591	0.045896251176559	796	745	125	-1.364481430724	0.172801707678671	0.455323943789243
cg00039564	0.0889208753377699	0.046097661221084	796	745	125	1.92896717495723	0.0540901629527062	0.271881872262495
cg00039593	0.115608987770048	0.0465502874600493	796	745	125	2.48352897647017	0.0132135884734052	0.165261219924617
cg00039627	0.0411581155877365	0.0505422343860352	796	745	125	0.814331144788258	0.415698818330738	0.683754985970237
cg00039649	-0.00822646755688465	0.0525237074905685	796	745	125	-0.156623893284035	0.87558098575951	0.948989208516265
cg00039662	0.0196699704104548	0.0346327268962395	796	745	125	0.56795904259536	0.570222944397456	0.78952513341427
cg00039672	0.235735644443584	0.078339246635295	796	745	125	3.00916404699474	0.00270230422017177	0.117660303341014
cg00039793	-0.0834102709705394	0.0714278662041945	796	745	125	-1.16775532300083	0.243255131430864	0.533213571938633
cg00039794	0.0298398061632316	0.0354851578188839	796	745	125	0.840909495613176	0.400651167771853	0.672340955489325
cg00039795	0.0575207121722142	0.0571249306654921	796	745	125	1.00692834988352	0.314275192646148	0.601002638472866
cg00039840	0.0472138208905682	0.0255035793670205	796	745	125	1.85126253107914	0.0645020088229135	0.292680065006954
cg00039845	0.100114694263952	0.0862345573165171	796	745	125	1.16095794284059	0.246007041090441	0.536030944582053
cg00039864	0.0614388542615076	0.0506246257116874	796	745	125	1.21361597044506	0.225254381463809	0.514522458159541
cg00039913	0.162698304721873	0.0754339161082547	796	745	125	2.15683227274567	0.0313174971108319	0.219703869396657
cg00039945	0.0496148480900244	0.0290228129016103	796	745	125	1.70951204000187	0.0877458893798863	0.334656152791465
cg00039998	0.124925598289921	0.0649678887900444	796	745	125	1.92288222099444	0.0548513379963455	0.273649791473801
cg00040007	0.0472491275628377	0.0364716814808604	796	745	125	1.29550176038999	0.195522755857508	0.481775502889728
cg00040008	0.0548582060966218	0.0354286313289045	796	745	125	1.54841448960704	0.121920003019588	0.388437595391052
cg00040013	-0.0471482273775945	0.0822851635060061	796	745	125	-0.572985765218211	0.566816150762197	0.787419105408949
cg00040027	-0.0668471960026688	0.038916663077566	796	745	125	-1.71770112636414	0.0862400673586701	0.332095950435254
cg00040047	-0.0961641847542068	0.0397268722933126	796	745	125	-2.42063316850631	0.0157163014410027	0.173860908951678
cg00040278	0.037176239063047	0.0540811230598276	796	745	125	0.687416180723919	0.492020739481993	0.739055409141445
cg00040288	0.060332528538084	0.0489344478822695	796	745	125	1.23292549827551	0.21796755118771	0.506520617849562
cg00040312	0.0438636708818978	0.0344874008781172	796	745	125	1.27187522878043	0.203788911691876	0.491102144236485
cg00040322	0.292781125136565	0.0888262422580917	796	745	125	3.29611067285573	0.00102375502400707	0.104281730195573
cg00040367	0.0361319510261257	0.039738428429092	796	745	125	0.909244589040516	0.363496247686609	0.64270973378624
cg00040380	0.0736614577706511	0.0559302400709147	796	745	125	1.3170238081806	0.188209655082907	0.47344011717915
cg00040393	0.173733534295936	0.0804482555839362	796	745	125	2.15956869462098	0.0311040780465607	0.219219527924151
cg00040423	0.0143011322244566	0.0170273903366383	796	745	125	0.839889844639578	0.401222338153735	0.67276338414663
cg00040426	0.0611164852865541	0.0325033251544673	796	745	125	1.8803148599753	0.0604301096422239	0.284838865779779
cg00040427	0.0698891284696097	0.05404664984097	796	745	125	1.29312600642696	0.196342645419389	0.482747504793887
cg00040446	0.0241683164516775	0.0231143868357795	796	745	125	1.04559626103802	0.296064882481841	0.584525006197058
cg00040466	0.0226918431294115	0.0367354449963142	796	745	125	0.617709765913773	0.536943347096857	0.768783887956528
cg00040486	-0.0311956262164378	0.0406995851026435	796	745	125	-0.766485116193767	0.443614952278563	0.7043555525676
cg00040504	0.0125100258305858	0.0666540026398936	796	745	125	0.187686040374391	0.851170605563063	0.938223652664238
cg00040566	-0.018156796477403	0.0368642969366558	796	745	125	-0.49253065936947	0.622480074100819	0.820757406598669
cg00040569	0.0925825464329131	0.055130261241876	796	745	125	1.67934169632755	0.09347789870465	0.344277131999969
cg00040575	0.00784302557222031	0.023043898636065	796	745	125	0.340351504582022	0.733681632802135	0.881638960555631
cg00040588	-0.122068177218234	0.0769662538304841	796	745	125	-1.58599608455786	0.113137347817002	0.375225122467839
cg00040590	0.144277402648881	0.0470342445731954	796	745	125	3.06749696860453	0.00223169430975371	0.114981310828288
cg00040592	0.106725380577866	0.0562262309062028	796	745	125	1.89814218128736	0.0580388493469099	0.280028581213922
cg00040659	0.0221977084172849	0.0316398729879388	796	745	125	0.701573878812557	0.483150007995624	0.732771625939753
cg00040663	0.0707595000177143	0.031481145358387	796	745	125	2.2476787045762	0.0248697313774021	0.202370318833217
cg00040688	-0.0600021996709979	0.0406100020649151	796	745	125	-1.4775226944112	0.139931114207787	0.41352422471759
cg00040708	0.0695990293614391	0.0415643950212682	796	745	125	1.67448676507443	0.0944277831703134	0.345877536997167
cg00040738	0.170807290375058	0.0643039077315081	796	745	125	2.65625055149431	0.00805964708641455	0.144804541521885
cg00040744	0.1447347321486	0.0674342452250404	796	745	125	2.14630906990348	0.0321499911554042	0.221895238492067
cg00040749	-0.0783055254012467	0.0449438373517188	796	745	125	-1.74229727623051	0.0818426571201279	0.324500855944706
cg00040761	-0.0791173101416739	0.0357689818988427	796	745	125	-2.2118971785505	0.0272570664413825	0.208950301272117
cg00040825	-0.0614293152098096	0.0599100425699038	796	745	125	-1.02535923152004	0.305505208725239	0.59300213583901
cg00040837	-0.0920391204542707	0.0577762214223675	796	745	125	-1.59302768835344	0.111550967928947	0.372886234723267
cg00040861	0.108271582486324	0.0506393084101928	796	745	125	2.13809362500162	0.0328130587585046	0.223630977177081
cg00040862	-0.0196825942618462	0.0318688683149609	796	745	125	-0.617611961219412	0.537007799099187	0.768812102418867
cg00040873	7.51928722273173e-05	0.0377215134691295	796	745	125	0.0019933683808539	0.998410022642588	0.999378812593362
cg00040934	-0.0742006226465635	0.0427378827059428	796	745	125	-1.73617919158746	0.0829190785861977	0.326320891552253
cg00040945	0.0615121301705502	0.0384174440419772	796	745	125	1.60115103189422	0.109740232953521	0.370165290923802
cg00040986	0.0235188830564487	0.0477447277272483	796	745	125	0.492596443125725	0.622433603298816	0.820730230216685
cg00041014	0.0484859878232036	0.0337175117318643	796	745	125	1.43800610818451	0.150825335818815	0.427823863604613
cg00041030	-0.0545646362186984	0.0488970811436851	796	745	125	-1.1159078403547	0.264798339375807	0.554763539297513
cg00041047	0.00892705771476293	0.0448478299622932	796	745	125	0.199052166454175	0.842272769814082	0.934339498887871
cg00041053	-0.0351346429719954	0.043010766456811	796	745	125	-0.816880187598508	0.414241311487624	0.682657894326399
cg00041079	-0.0022204520594412	0.0373172325207316	796	745	125	-0.0595020560060992	0.952567162627759	0.981362905953641
cg00041083	0.0419938562859813	0.0495821674564763	796	745	125	0.846954831549948	0.39727486082271	0.669752400865326
cg00041084	0.0613338976406954	0.0462824997265505	796	745	125	1.32520710858473	0.185482717024514	0.470275574167165
cg00041270	0.052221396751497	0.0462182252015328	796	745	125	1.12988753946712	0.258863970197858	0.54903312666094
cg00041311	-0.154090970463076	0.0506387345863111	796	745	125	-3.04294670318896	0.00241974498576537	0.116264575012419
cg00041328	0.0930021945981635	0.0721706078929753	796	745	125	1.2886436364244	0.197896409657507	0.484567286687957
cg00041368	0.146873571284229	0.0598898844817916	796	745	125	2.4523936313299	0.0144046037776143	0.169443449867234
cg00041401	-0.185993252986768	0.0752388764544892	796	745	125	-2.47203655545378	0.0136426489114114	0.166767148178887
cg00041515	0.244321530049223	0.0861209652222826	796	745	125	2.83695763765091	0.00467027934283582	0.12856949099963
cg00041575	0.0350544636084792	0.0629788326056098	796	745	125	0.556607071903025	0.577952365564953	0.794089308864689
cg00041585	-0.0802321258879943	0.0847469731738921	796	745	125	-0.946725562969267	0.344065942257251	0.626780720961058
cg00041599	0.117019099112678	0.0640487692539821	796	745	125	1.82703119007088	0.0680693905758581	0.299298881389525
cg00041666	0.210516845981374	0.0671602317734525	796	745	125	3.13454615063714	0.00178436393857355	0.111603920453658
cg00041759	0.0134566167318344	0.0451300370946945	796	745	125	0.298174289190124	0.765647956461295	0.897872326752269
cg00041829	0.115486162209859	0.0460531503435127	796	745	125	2.5076712743524	0.0123509868186289	0.162430660497968
cg00041865	-0.067881742685498	0.0376870750556056	796	745	125	-1.80119424458761	0.0720506188175235	0.306711832922177
cg00041872	-0.0299737908714632	0.0196602959393216	796	745	125	-1.52458492811973	0.127759848049895	0.396717807861644
cg00041873	0.014065559152197	0.0425287844417036	796	745	125	0.330730335626624	0.740935221453516	0.885401917833792
cg00041898	0.211143591292074	0.0764816611520009	796	745	125	2.76070875176787	0.00590031493118709	0.134971931877347
cg00041901	0.0942022603299027	0.0495318170244394	796	745	125	1.90185351535605	0.0575510690841019	0.279062460647892
cg00041903	0.0763022585592039	0.0465575986642271	796	745	125	1.63887873834505	0.101633669049125	0.357479081633158
cg00041980	0.00615907566269171	0.0388717872514757	796	745	125	0.158445908927377	0.874145628457635	0.948357889087698
cg00041989	0.0480388424051791	0.0459158154498729	796	745	125	1.04623737887491	0.295769040435809	0.584227832368831
cg00041995	-0.00745208091801177	0.0349157275486774	796	745	125	-0.213430492250878	0.831045851132531	0.929018988600104
cg00041996	-0.0535617285091779	0.0407831854053889	796	745	125	-1.31332871566478	0.189450644849831	0.474860732790606
cg00042059	0.0656785645713522	0.0451574448047407	796	745	125	1.4544349188787	0.146219952154281	0.421870470929134
cg00042073	-0.033487459352156	0.0347926244824291	796	745	125	-0.962487304430507	0.33609716494816	0.62007520134827
cg00042079	0.109003327170172	0.0753430106603205	796	745	125	1.44676096979462	0.148357543448577	0.424538538789381
cg00042080	0.0422418381473003	0.0423362147845101	796	745	125	0.99777078235052	0.318693730920536	0.604832205374897
cg00042081	-0.05359863193621	0.0423263478266699	796	745	125	-1.26631837350345	0.205769566148168	0.493194900497828
cg00042144	0.0475688027882998	0.0909325238923442	796	745	125	0.523121989274343	0.601034947701286	0.808115510438123
cg00042156	0.0356459765256711	0.0706400815610731	796	745	125	0.504614034099787	0.613969608787402	0.815780897710858
cg00042186	-0.0115417631446262	0.0463562360544175	796	745	125	-0.248979730172169	0.803440687976081	0.916163335254134
cg00042199	-0.0791647664397045	0.0407488909000883	796	745	125	-1.94274653103584	0.0523990862301376	0.26825660987986
cg00042205	0.109500577929933	0.0584953556492331	796	745	125	1.8719533664613	0.0615795474906005	0.287052824438796
cg00042208	-0.0247263833763751	0.0396763772533707	796	745	125	-0.623201640070969	0.533330538353566	0.766499394278203
cg00042244	0.0774405361188345	0.0389077014157237	796	745	125	1.99036523107322	0.0468923207461634	0.256649559318313
cg00042252	0.00200973883279267	0.0336908438049558	796	745	125	0.0596523745272608	0.952447476328696	0.981323744880838
cg00042263	0.0595617380549756	0.0488001775016044	796	745	125	1.22052297971698	0.222628118525034	0.511606545076593
cg00042325	0.0196623663993079	0.0359303815355994	796	745	125	0.547235112987227	0.584370603110806	0.798006357657208
cg00042335	-0.00898195777682261	0.0542461711315738	796	745	125	-0.165577728150378	0.86853131855523	0.945974844513332
cg00042341	0.0391649029253331	0.0505842818234029	796	745	125	0.774250449221824	0.439012599882628	0.700893461279218
cg00042356	-0.150225001674385	0.0666607080300686	796	745	125	-2.25357644876234	0.0244941722296999	0.20126964674176
cg00042409	0.00247472216227376	0.0367303628991145	796	745	125	0.0673753801200102	0.946299787705845	0.978841420283884
cg00042419	0.194484725990441	0.070470510429658	796	745	125	2.759802998512	0.00591653920485138	0.135087474954359
cg00042433	0.0330690213221201	0.0360186819066087	796	745	125	0.918107481219422	0.358840698600716	0.639051579782601
cg00042467	-0.0497594132148292	0.0814942186333766	796	745	125	-0.610588260729084	0.541646488476648	0.771795015827105
cg00042478	-0.0112873199623991	0.0288345499242152	796	745	125	-0.391451227505377	0.69556849655555	0.861493394870783
cg00042489	-0.134415201114155	0.056325927643152	796	745	125	-2.38638237732596	0.0172477678050733	0.178912334869339
cg00042568	0.117311851137713	0.0796520661025503	796	745	125	1.47280361800881	0.14119928446986	0.415249600507168
cg00042637	-0.065340109771754	0.0911714895162958	796	745	125	-0.716672614634372	0.473786344468372	0.726372631418829
cg00042650	0.076160164637054	0.0346515631189362	796	745	125	2.19788539915633	0.0282445453772498	0.211532644428497
cg00042654	0.075081136070221	0.0346541512488772	796	745	125	2.16658418586009	0.0305626302414534	0.217713498523769
cg00042683	-0.0321168788678637	0.0429951304987032	796	745	125	-0.74698875187348	0.45529093309073	0.713209963787976
cg00042733	-0.0645394092830041	0.0392202792027302	796	745	125	-1.64556220901435	0.100248698199677	0.355207243856072
cg00042736	-0.129544470419949	0.0484003144071918	796	745	125	-2.67652125831439	0.00759211954798631	0.142990062107538
cg00042810	0.206590167253115	0.0841414421020821	796	745	125	2.45527248038459	0.0142906314510295	0.169105139842757
cg00042837	-0.105092687456809	0.0625170142161807	796	745	125	-1.68102537804195	0.0931502796395082	0.343748277505519
cg00042854	-0.0687774730367835	0.0383419965708801	796	745	125	-1.7937895568281	0.0732262072001029	0.308862517611036
cg00042874	0.0713034104519282	0.0600695935390089	796	745	125	1.18701336651503	0.235576469566276	0.525311599320537
cg00042881	-0.0576697722803892	0.0565450292635532	796	745	125	-1.01989110327618	0.308089978936439	0.595437403931918
cg00042882	0.104920485651281	0.0719675530692684	796	745	125	1.45788596633674	0.14526638863244	0.42072676254855
cg00042896	0.0973135820583391	0.0417406445045617	796	745	125	2.3313866667225	0.0199817174105083	0.187737071795266
cg00042914	-0.0331094570459222	0.0420718506587196	796	745	125	-0.786974105667494	0.431531265967933	0.695522212985387
cg00042969	0.0704318526686707	0.0586083755613187	796	745	125	1.20173698714754	0.229822853264083	0.519357264218633
cg00042994	-0.0742967888726751	0.0430112080523306	796	745	125	-1.7273820531216	0.084486971993261	0.329052794673787
cg00043004	-0.0589633787744167	0.0741516639675734	796	745	125	-0.795172699026706	0.426750085068568	0.69200342806174
cg00043005	0.0249711955396972	0.0557150073163384	796	745	125	0.448195140636273	0.65413433360157	0.838696664280745
cg00043043	-0.0971183188246876	0.0374515060182124	796	745	125	-2.5931752591594	0.00968404882182836	0.151873609219104
cg00043076	0.0180913504774823	0.0528171900514573	796	745	125	0.342527697135284	0.7320442292931	0.88080730839103
cg00043080	-0.0661425144830584	0.0348410432748453	796	745	125	-1.89840797708869	0.0580038017756055	0.279959540326923
cg00043088	0.08401183979961	0.0430131318743776	796	745	125	1.95316723378738	0.0511498109438207	0.265650012465379
cg00043095	0.044818726265645	0.0295493433617582	796	745	125	1.5167418685739	0.129728884119525	0.39958375844318
cg00043234	-0.0729164967296646	0.0623011086389759	796	745	125	-1.17038843003907	0.242194968161087	0.532097045263206
cg00043265	0.195115011407863	0.0599644162370205	796	745	125	3.25384659189602	0.0011865787672877	0.106028311314665
cg00043284	-0.0114065226508045	0.0370029843226369	796	745	125	-0.308259532564956	0.757965505067451	0.893896948498522
cg00043324	-0.00583983319391011	0.0383183554841593	796	745	125	-0.152403022523351	0.878907693931852	0.95038250891391
cg00043347	0.154511630558123	0.0489272174197431	796	745	125	3.15798932999969	0.00164855186638889	0.11066262755843
cg00043361	0.00781889588820838	0.0475085571026407	796	745	125	0.164578685715837	0.869317391427012	0.946323969302955
cg00043364	-0.163393120815858	0.0530070450326982	796	745	125	-3.08247933298425	0.00212362416007519	0.114308707853428
cg00043371	-0.0251822612231096	0.0257243406144548	796	745	125	-0.978927374681058	0.327913285045	0.613071823206225
cg00043379	0.0627368705887443	0.0733243415150097	796	745	125	0.855607691695422	0.392472279284995	0.665949944863294
cg00043405	-0.157966514275985	0.0443120021260395	796	745	125	-3.56486971242396	0.000385744442987229	0.0946051137313039
cg00043430	-0.078308374278057	0.0367204992873569	796	745	125	-2.13255200222779	0.0332669187611045	0.224689503260178
cg00043444	-0.00994289748720211	0.032910118217787	796	745	125	-0.302122812850556	0.762637363294445	0.896292261384346
cg00043510	-0.0649089948873449	0.104499673558715	796	745	125	-0.621140647399961	0.534684910115721	0.767375972280081
cg00043524	-0.0014355981670779	0.0404684755506089	796	745	125	-0.0354744810014545	0.971710288579771	0.988913934244169
cg00043564	0.0592808976090331	0.0468298380798826	796	745	125	1.26587876532717	0.205926853700113	0.493345698850852
cg00043591	0.0766056619807967	0.0604034340737778	796	745	125	1.26823355584766	0.20508535279265	0.492458685456066
cg00043599	-0.0434112470165098	0.0376715223835229	796	745	125	-1.15236242842942	0.249518131254834	0.539616799294837
cg00043664	0.0979311993493583	0.063680200145262	796	745	125	1.53785947792196	0.124480367789434	0.392133157385755
cg00043673	0.0260714716181498	0.0253073958936848	796	745	125	1.03019179561875	0.303232897138651	0.590885710517714
cg00043771	0.119542727780007	0.0558224763316246	796	745	125	2.14148020001549	0.0325383207465641	0.222900437414168
cg00043784	0.0175019701785653	0.0378365877041473	796	745	125	0.46256735188218	0.643800931773341	0.832958051574635
cg00043788	0.0244102415014414	0.0537632636107657	796	745	125	0.454031988797522	0.649929570867829	0.836473154810128
cg00043790	0.086545985030367	0.0624674269707473	796	745	125	1.38545781741411	0.166300602416218	0.447296209887183
cg00043792	-0.00742729542007692	0.0425869572756394	796	745	125	-0.174403054249792	0.861593060649118	0.942888970776055
cg00043800	0.0962241392370012	0.036238300466801	796	745	125	2.65531600537269	0.00808181143296496	0.144840158904559
cg00043819	-0.00868710422816921	0.0487331017633659	796	745	125	-0.178258799744603	0.858565089450049	0.941565250841141
cg00043905	0.104890371143453	0.0513916933674413	796	745	125	2.04099854024085	0.0415803432334868	0.245027227038524
cg00043949	0.219664877507759	0.0682404252527346	796	745	125	3.21898459299176	0.00133858860321374	0.108396136758729
cg00044050	-0.208406176703665	0.100745911140324	796	745	125	-2.06863161338018	0.0389030359663534	0.238428010620143
cg00044052	0.029767742551629	0.0345661014478361	796	745	125	0.861183104393526	0.389396534621809	0.663579870426041
cg00044095	0.00816775492860447	0.0154597996229829	796	745	125	0.528322172847705	0.59742300329417	0.805918800654099
cg00044097	0.320267506371063	0.0928623052031809	796	745	125	3.44884294731133	0.00059258742438484	0.0980218653651848
cg00044103	0.0907744712997629	0.0611860245284992	796	745	125	1.48358178193914	0.138315735397497	0.411320199273003
cg00044107	-0.0351061469592634	0.0860692820384502	796	745	125	-0.407882418997991	0.683469682058497	0.85502991315843
cg00044143	0.00680815780854728	0.0393994946340101	796	745	125	0.172798099868784	0.862854057526981	0.943474336703245
cg00044170	0.091767283395402	0.0772803667087836	796	745	125	1.18745921252172	0.235400758347667	0.525131006690468
cg00044179	0.185339575840638	0.05945068661249	796	745	125	3.11753465605392	0.00188928689425436	0.112620047003896
cg00044210	-0.006143939781719	0.0450487246008088	796	745	125	-0.136384322445584	0.891551951500381	0.955888196296278
cg00044245	0.0208444779999652	0.0328816587827442	796	745	125	0.633924162332834	0.526312432681347	0.762049957416579
cg00044249	-0.00792230848316762	0.0227901132982434	796	745	125	-0.347620408002897	0.728217174548265	0.878965142108846
cg00044289	0.0982155088771066	0.0551026808268933	796	745	125	1.78240890285635	0.0750636404315207	0.312346693884263
cg00044299	-0.0815496220063935	0.0400521678366181	796	745	125	-2.03608509629374	0.04207240449513	0.246164183155839
cg00044318	0.0238786748096254	0.0268694267215453	796	745	125	0.888693125353444	0.374436496155801	0.65166248104017
cg00044323	0.00805686403319252	0.0339088824256567	796	745	125	0.237603349236199	0.812249894691389	0.920329517818526
cg00044354	0.0389318361005001	0.0542415282499395	796	745	125	0.717749616513496	0.47312226943558	0.725946849686461
cg00044372	0.089707447279861	0.0530343529493698	796	745	125	1.69149696924749	0.091133340629431	0.340281575372844
cg00044430	0.179669411050405	0.0782883571885366	796	745	125	2.29496974393931	0.0219942057071131	0.193866911442314
cg00044440	-0.0979153175933181	0.0497819890324164	796	745	125	-1.966882390528	0.0495437529467524	0.262124505566044
cg00044448	0.0234740954675978	0.0239996199955937	796	745	125	0.978102797957122	0.328320648382997	0.613424746681567
cg00044466	0.0230680943497191	0.0217313056504444	796	745	125	1.06151442167247	0.288778138331995	0.577869738822436
cg00044488	-0.00568444628815641	0.0435393592916093	796	745	125	-0.130558795091224	0.896157327405279	0.95786794517332
cg00044497	-0.0758355471747714	0.042984622309249	796	745	125	-1.76424830789903	0.0780736920393801	0.317783708117826
cg00044505	-0.00638167423595465	0.0650267793850651	796	745	125	-0.0981391712199781	0.921846490048559	0.968880222993272
cg00044545	0.0339190407960411	0.0355783470331137	796	745	125	0.953361907580243	0.340696142939945	0.623918764023622
cg00044551	0.0848195632380395	0.0463761564746651	796	745	125	1.82894766806248	0.06778144566098	0.298680381795533
cg00044638	-0.00213447312669439	0.0461853227274012	796	745	125	-0.0462153991927837	0.963150160534233	0.985569282061014
cg00044665	0.0478649043704714	0.0305960442711743	796	745	125	1.5644147964437	0.118117633851635	0.382756149045614
cg00044729	0.0942090338336395	0.0550223869110956	796	745	125	1.7121946015512	0.0872502929117789	0.333794605982469
cg00044757	-0.0804982506799484	0.0366484122481937	796	745	125	-2.19650035954602	0.0283438128230845	0.211798971597892
cg00044796	0.223752816465167	0.190037167167301	796	745	125	1.17741608023542	0.239381394666648	0.529167723424248
cg00044807	-0.0136721270924183	0.0295563276845458	796	745	125	-0.462578681571699	0.643792812713699	0.832955938221953
cg00044848	0.0228537900610316	0.0410574187881659	796	745	125	0.556629976641854	0.577936720400696	0.794089308864689
cg00044871	0.0492046164480908	0.0331143404352153	796	745	125	1.48590054343237	0.137701366334145	0.410473409092969
cg00044950	0.0035937130286538	0.0470576906095068	796	745	125	0.0763682403897607	0.939145326085028	0.975977559485853
cg00044968	0.0442893463201766	0.0607630911776026	796	745	125	0.728885668287095	0.466285993901499	0.721176999663973
cg00044995	-0.00463036117416865	0.0397972581277937	796	745	125	-0.116348748431362	0.907405498999542	0.962774138890579
cg00045008	0.220391949069515	0.0938420391143095	796	745	125	2.34854177455644	0.0190908199613424	0.184941680784888
cg00045016	0.076417162349113	0.0378954736479242	796	745	125	2.01652479816145	0.0440805145407126	0.250667979257949
cg00045025	0.268035955542457	0.0963747753975295	796	745	125	2.78118371157655	0.00554411451891081	0.133090873229576
cg00045061	-0.0191420713090707	0.0504843683285175	796	745	125	-0.379168284022239	0.704664022912007	0.866403020674914
cg00045114	-0.103742491617936	0.0432524067329217	796	745	125	-2.39853685503637	0.0166899106430127	0.177192850606991
cg00045118	0.0726410949716636	0.035898420977542	796	745	125	2.02351783152545	0.0433534738312386	0.249025157029152
cg00045163	-0.0470439327531305	0.0357553989730858	796	745	125	-1.31571550323189	0.188648357867026	0.473940278072851
cg00045164	-0.132602383762608	0.0497664990187259	796	745	125	-2.6644909000473	0.00786656083563031	0.144019523527088
cg00045190	0.086563087483988	0.0836045606093054	796	745	125	1.03538714698243	0.300802585924618	0.588695799476073
cg00045248	0.0578524046245394	0.0390992596975752	796	745	125	1.47962915594863	0.139367881310839	0.412735826955624
cg00045273	0.0855319786255389	0.0512565708427768	796	745	125	1.66870270911992	0.0955695559251953	0.347658882089201
cg00045275	0.0695823546058061	0.0526088067130218	796	745	125	1.32263700610763	0.18633598591502	0.471226513129856
cg00045303	0.0209810832188633	0.0495331589277273	796	745	125	0.423576522738563	0.671989106760258	0.848799474520808
cg00045357	-0.000296210117923562	0.0388019847503634	796	745	125	-0.00763389089061451	0.993911008224748	0.997673003239492
cg00045416	-0.0427134042827006	0.0438797446744486	796	745	125	-0.973419617629928	0.330640501298049	0.615425907988769
cg00045439	0.0641316159870006	0.0600434075270609	796	745	125	1.06808754913014	0.28580482875006	0.575163688190744
cg00045515	0.0648143859445597	0.0510388736432627	796	745	125	1.26990235712452	0.204490513255869	0.491817436047637
cg00045592	0.0191115672563733	0.0522167118860094	796	745	125	0.366004801261603	0.714458742170725	0.871683646340969
cg00045607	-0.207012273872522	0.077756841780336	796	745	125	-2.66230300939092	0.0079174180535625	0.144233836206005
cg00045689	-0.0146137202760763	0.0422482036673135	796	745	125	-0.345901577050543	0.729508083098786	0.879586040066532
cg00045690	0.0369678051181468	0.0532646443912751	796	745	125	0.694040212614322	0.487859483292002	0.736191550786153
cg00045712	-0.0134100220570041	0.0414204949985085	796	745	125	-0.323753302742687	0.746209855167306	0.8880435690056
cg00045753	0.0472274889287126	0.0447330909716415	796	745	125	1.05576180636953	0.291397374240185	0.580386094895338
cg00045762	0.251551447096758	0.0736102499474917	796	745	125	3.41734265643979	0.000664458336533722	0.0998460503056612
cg00045763	0.0363648622711456	0.0354169725690055	796	745	125	1.02676371336633	0.304843646420822	0.592381385707279
cg00045787	0.171509773785559	0.0662074781158742	796	745	125	2.59048945325161	0.00975929209790252	0.15213329858621
cg00045900	-0.039044954670671	0.048796464064294	796	745	125	-0.800159507853387	0.423857118818525	0.689841070401425
cg00045902	-0.137901381391184	0.0981214940667979	796	745	125	-1.40541461076107	0.160288189810724	0.439885623905689
cg00045910	0.0691379537785225	0.0540101991738797	796	745	125	1.28009070205316	0.200886159833151	0.487984989616732
cg00045967	0.02673530682189	0.0320291383118441	796	745	125	0.834718266897725	0.404126797077551	0.675053763462085
cg00046018	0.0444260098997783	0.0392346552054549	796	745	125	1.13231554265326	0.257842769566748	0.548027153257219
cg00046026	0.0233495991544299	0.0382671151968031	796	745	125	0.610174010618404	0.541920697738147	0.771959412186143
cg00046041	0.0302887905311701	0.0616194137182488	796	745	125	0.491546230375769	0.623175671995741	0.821129669672944
cg00046073	-0.0351727995037729	0.047861659367621	796	745	125	-0.734884664854886	0.462626181565726	0.718533596863802
cg00046105	0.0771372466977283	0.0477061433376974	796	745	125	1.61692480885946	0.106290711842781	0.36479025178252
cg00046156	0.0772711812786734	0.0445537349440622	796	745	125	1.73433678176899	0.0832454764328432	0.326846113136347
cg00046227	-0.027270269480469	0.0408952417819921	796	745	125	-0.666832332862677	0.505072475741174	0.747899719618612
cg00046336	-0.161127212880475	0.0675226396036251	796	745	125	-2.38626946201055	0.0172530262171025	0.178921082847352
cg00046347	0.116751929694274	0.0714482744030955	796	745	125	1.63407626943633	0.102638244602007	0.359022566602734
cg00046410	-0.0475647730491424	0.0478664685865405	796	745	125	-0.993697142356499	0.32067230127765	0.606591646280868
cg00046423	0.205194342719382	0.0794643483262782	796	745	125	2.58221890748868	0.00999428216763391	0.153115448478984
cg00046432	0.070738872001336	0.0389155007847434	796	745	125	1.81775566483443	0.0694772859522838	0.301804028731674
cg00046499	0.0160413484951797	0.0614711574209216	796	745	125	0.260957319956368	0.79419291846482	0.911887199432795
cg00046501	0.0910602047421267	0.0422797493369671	796	745	125	2.15375460285685	0.0315590336427973	0.220356186900098
cg00046537	0.158589334378118	0.0585945504000325	796	745	125	2.70655433475313	0.00694414837015186	0.140153780642369
cg00046539	0.154286219444501	0.0528271237006543	796	745	125	2.92058716500952	0.00359244259100638	0.123023634875974
cg00046560	0.0368843469888905	0.0324138722972194	796	745	125	1.13791856309789	0.255496873200469	0.54576730316551
cg00046571	-0.0047653758345849	0.0355292927057061	796	745	125	-0.134125265989874	0.8933374243487	0.956693112380801
cg00046575	-0.0183381304929446	0.0698194214880603	796	745	125	-0.26265085132624	0.792887663866222	0.911195611492685
cg00046625	0.117306394843109	0.0603662989779644	796	745	125	1.94324311460489	0.0523389791091789	0.268123576044898
cg00046710	0.0335908735771581	0.0520170717347736	796	745	125	0.64576633126202	0.518616803814565	0.756967496452952
cg00046726	-0.0639693849262397	0.0429175904624688	796	745	125	-1.49051669110316	0.136484569086125	0.408929932049725
cg00046744	0.0671232874274743	0.0517088046519669	796	745	125	1.29810170394107	0.194628381741525	0.480746183667847
cg00046774	-0.0206631896901219	0.0487505350033687	796	745	125	-0.423855649762492	0.671785601625698	0.848692750724773
cg00046802	0.0806729669259327	0.0449035936473523	796	745	125	1.79658152885252	0.0727811129612573	0.308073182415425
cg00046815	-0.00437693336881916	0.0439818171252355	796	745	125	-0.0995168834510886	0.920752940114974	0.968375882175869
cg00046819	-0.0451869022089961	0.0342099341645172	796	745	125	-1.32087077372585	0.186924054135453	0.471925362623755
cg00046877	0.0127961991070289	0.0207614415961758	796	745	125	0.616344440618513	0.537843430758604	0.769330725801573
cg00046899	0.0814149263552527	0.0302961080590636	796	745	125	2.6873064420199	0.0073534272842099	0.142106750116209
cg00046913	0.0113542862538875	0.0396758549356319	796	745	125	0.286176221591396	0.774817616106509	0.902252228227437
cg00046914	0.0330640210778558	0.0327951819712685	796	745	125	1.00819751836788	0.313666017144127	0.60047311481472
cg00046981	0.147032587693721	0.0734851889368169	796	745	125	2.00084656270178	0.0457480681125331	0.254224628714371
cg00046991	0.0407483630883189	0.0508285620204411	796	745	125	0.801682390147721	0.422975954768775	0.68921583321271
cg00047003	0.184917134099172	0.0558660180140901	796	745	125	3.31001099903942	0.000974904037246758	0.103700350743282
cg00047030	-0.110732997617182	0.0477511196857146	796	745	125	-2.31896127977727	0.020649496159223	0.189916737395968
cg00047050	0.0179178573282782	0.0465097450404196	796	745	125	0.385249528087212	0.700155472539599	0.863922042739831
cg00047052	0.0283167814315576	0.0380852812586132	796	745	125	0.743509841486431	0.45739245819938	0.714774328480487
cg00047079	-0.0562506234869299	0.0325302903184716	796	745	125	-1.72917680525554	0.0841651609516598	0.328486725085279
cg00047081	0.143983617144898	0.0536744484132128	796	745	125	2.682535571422	0.00745816922929548	0.142496300548594
cg00047117	0.101903254095537	0.0691751840601792	796	745	125	1.473118654905	0.141114348995742	0.415164597610101
cg00047185	-0.0170258375507063	0.0453629850661459	796	745	125	-0.375324452874521	0.707519169471295	0.867912341716031
cg00047222	-0.0255249581894754	0.0213613805458713	796	745	125	-1.19491144941046	0.232477526978448	0.522125668830866
cg00047287	0.172484133160166	0.0783457979941157	796	745	125	2.20157478226363	0.0279815861998336	0.210838265587666
cg00047338	0.0969660011934516	0.055587850702976	796	745	125	1.74437399480639	0.081479869378584	0.323886011394878
cg00047443	0.129521641560553	0.0566670675993539	796	745	125	2.2856598558495	0.0225362193345291	0.195566872050785
cg00047466	-0.0493611962897711	0.0457266833917633	796	745	125	-1.07948341380609	0.280699260613943	0.570166488579573
cg00047469	-0.000178243746510339	0.0195730118302604	796	745	125	-0.00910660802006818	0.992736360264891	0.997220439684328
cg00047501	-0.12102802983673	0.0448362410282723	796	745	125	-2.69933489206675	0.00709519372616494	0.140899313283954
cg00047512	0.190961445016804	0.07366580772576	796	745	125	2.59226703557922	0.00970943467190808	0.151955685780954
cg00047532	-0.0502674933923782	0.043015274179534	796	745	125	-1.16859637305984	0.24291614634305	0.5328556758831
cg00047657	-0.022457139036832	0.0394065966517288	796	745	125	-0.56988273398248	0.568918033779551	0.788703160880414
cg00047667	-0.105751852871708	0.0545546795247175	796	745	125	-1.93845612865884	0.0529208140313023	0.269424143770647
cg00047683	0.0397893382156627	0.0340446427405797	796	745	125	1.1687400722298	0.242858261712294	0.532793013466211
cg00047694	0.0675629261721385	0.0621337243025998	796	745	125	1.08737930858768	0.277198354614007	0.566889365877777
cg00047749	0.0364722181806035	0.0444056074465328	796	745	125	0.821342624904262	0.411697056960961	0.680809093431718
cg00047753	-0.106578550172002	0.033387552538424	796	745	125	-3.1921642069854	0.00146757376076419	0.109412905767437
cg00047800	-0.111292930824314	0.0601861486291731	796	745	125	-1.84914524951624	0.0648074265288481	0.293250589142257
cg00047815	0.0290900209552188	0.0331352608104295	796	745	125	0.877917367895368	0.380253466636343	0.656297074409585
cg00047843	0.026026192446588	0.0406540393899264	796	745	125	0.640187121308221	0.522235180537413	0.759303700613339
cg00047844	-0.00608349084757608	0.0532967286637594	796	745	125	-0.114143794564876	0.909152589484972	0.963508194935876
cg00047845	-0.0871185427271165	0.0318851183306037	796	745	125	-2.73226342846904	0.00642948008005484	0.137562953603097
cg00047873	0.0654779779348916	0.034427317102461	796	745	125	1.90191927358205	0.0575424573703133	0.279039771752145
cg00047941	0.121861453671182	0.0576464158135229	796	745	125	2.11394675543028	0.0348302669544773	0.22856470543965
cg00048066	0.0438682300602842	0.0409919752774746	796	745	125	1.07016628897096	0.284868854430514	0.57426273700728
cg00048078	-0.0215807040546605	0.042302466647094	796	745	125	-0.510152380349267	0.610086135837785	0.813475628236946
cg00048079	0.225997758335616	0.0805142985946243	796	745	125	2.80692699657579	0.00512389673643423	0.130818621648835
cg00048134	0.0539345367805451	0.0412927594143753	796	745	125	1.30614997751322	0.191878862895796	0.477613406958482
cg00048149	0.120877034279793	0.0668167105576257	796	745	125	1.80908388442055	0.0708151253369728	0.304440740126042
cg00048178	0.0273441956445504	0.0283055795463875	796	745	125	0.966035533727136	0.334319801964989	0.618581696445366
cg00048234	-0.0438716247980274	0.0414083640116106	796	745	125	-1.05948703469005	0.289699412501796	0.578774810365575
cg00048370	0.095122236524026	0.061017877029925	796	745	125	1.55892405888483	0.119411827610885	0.384677151038693
cg00048381	0.00168761822922082	0.0432501408949455	796	745	125	0.0390199475493049	0.968884268855874	0.987803555107907
cg00048420	0.0605391724233441	0.0544273452042993	796	745	125	1.11229331866369	0.266347864485429	0.556215120019644
cg00048436	-0.0377525915363246	0.0414049878910818	796	745	125	-0.911788493590071	0.362156113563532	0.641663825362061
cg00048458	-0.0213353524885571	0.0729135492991818	796	745	125	-0.292611629712511	0.769895279030672	0.899956912544324
cg00048525	0.167621184595679	0.0620403543317571	796	745	125	2.70180895001559	0.00704310178012498	0.140629534587604
cg00048584	-0.0731288341732031	0.0389857257334442	796	745	125	-1.87578486221353	0.0610506079109918	0.285951518038533
cg00048586	0.0494598730022987	0.056710866533062	796	745	125	0.87214102033627	0.383394434751678	0.658916483925233
cg00048697	0.035008825996146	0.0364560756282696	796	745	125	0.96030155173912	0.337195069103908	0.620929196258746
cg00048743	0.0336268298552706	0.0701110271853239	796	745	125	0.479622553045545	0.631627556494889	0.825924806501165
cg00048746	0.0659214601265105	0.029008194321931	796	745	125	2.27251167014805	0.0233214931519219	0.197900205920076
cg00048759	0.172894929746365	0.0854628699303632	796	745	125	2.02304146686442	0.0434026755432542	0.249161231098093
cg00048764	-0.134436057369903	0.0395210143884883	796	745	125	-3.40163478721492	0.000703257339555468	0.100059623637756
cg00048823	-0.0395529110782315	0.0762331085866453	796	745	125	-0.518841639958527	0.604015385755375	0.809916058299328
cg00048832	-0.0664967315295116	0.0506193315846715	796	745	125	-1.31366277364374	0.189338204307094	0.474726703979649
cg00048842	0.205191409897501	0.0773385587061048	796	745	125	2.65315792446109	0.00813320300231189	0.145129697399054
cg00048905	-0.0154721866280214	0.0489456843759548	796	745	125	-0.31610931229766	0.752002408277281	0.890882084507056
cg00048983	-0.0214901735247667	0.0404594592407446	796	745	125	-0.531153256322445	0.5954607542376	0.804711466786626
cg00049033	0.105358825063828	0.0377854797376721	796	745	125	2.78834160093473	0.00542425192515904	0.13251652570538
cg00049047	0.0548446761766762	0.0430640382032869	796	745	125	1.27356092147647	0.203190829997268	0.490461817015329
cg00049066	-0.100588513873468	0.0448490295353642	796	745	125	-2.24282475932177	0.025182561213389	0.203283561232967
cg00049102	-0.0365081930419745	0.0384182920957778	796	745	125	-0.95028152086924	0.342257657516507	0.62527449610359
cg00049156	0.0221166198100323	0.0379783976939021	796	745	125	0.582347364633117	0.56049763478308	0.783408300782884
cg00049220	-0.0551269237249426	0.0399227521356205	796	745	125	-1.38083976619829	0.167715794529535	0.448964754667482
cg00049253	0.00210568623012294	0.0285385256950412	796	745	125	0.0737839877442872	0.941200805088044	0.976751154762466
cg00049286	0.00548637003815847	0.0562166395921127	796	745	125	0.0975933474139606	0.922279775130461	0.969008301858239
cg00049323	-0.0254948413205758	0.0578045923212258	796	745	125	-0.441052177634927	0.659294988857254	0.841616165228703
cg00049380	-0.0224339544185297	0.0406723072242637	796	745	125	-0.551578111731669	0.581392238618311	0.79621226911909
cg00049382	-0.0182944563003947	0.0635870795268973	796	745	125	-0.287707132274508	0.773645817412243	0.901705170567793
cg00049400	-0.0201163795012872	0.0311628105094855	796	745	125	-0.645525200468169	0.518772919550246	0.757052211232232
cg00049411	-0.0214060421015979	0.0340853631658196	796	745	125	-0.628012733719783	0.530175727468394	0.764456124273211
cg00049440	-0.0114662344998482	0.041748637929459	796	745	125	-0.274649307582735	0.78365694551356	0.906705711649243
cg00049502	0.174541180728046	0.0604927457407182	796	745	125	2.88532415896872	0.00401577990175136	0.125018407433078
cg00049528	0.06226773302065	0.0425441550141838	796	745	125	1.46360253247222	0.143697344765396	0.418584845399135
cg00049533	0.00605754345452085	0.0392233450133007	796	745	125	0.154437196839452	0.877304174388819	0.949690188341901
cg00049537	-0.00803560916440522	0.0521153392942442	796	745	125	-0.154188944622159	0.877499842275822	0.949789157255647
cg00049545	0.0351127694075111	0.0391719430274416	796	745	125	0.896375484435712	0.370323256110901	0.648442476540518
cg00049582	0.0254180952152216	0.0490002533480034	796	745	125	0.518733955000201	0.604090453263306	0.80995329280123
cg00049595	0.0311925025588201	0.0436237722561319	796	745	125	0.715034508608678	0.474797377618576	0.727048741278703
cg00049616	0.0733348568112948	0.045807436598766	796	745	125	1.60093780085634	0.109787463975841	0.370237206855404
cg00049638	-0.0692315602554419	0.03778350325247	796	745	125	-1.83232242369998	0.0672768394768488	0.297723060187369
cg00049664	-0.0756083053418435	0.0851118141729734	796	745	125	-0.888340896930996	0.374625760218404	0.6517821805037
cg00049674	0.163268910233304	0.0633704909319607	796	745	125	2.57641857956572	0.0101620853942307	0.153782203324741
cg00049691	0.0368646225897363	0.0448122296454211	796	745	125	0.822646471318865	0.410955427265684	0.680237701057603
cg00049709	0.111058101762688	0.0740401262602814	796	745	125	1.49997180410354	0.134018213146178	0.405508841874165
cg00049718	0.0158508561029241	0.0549060702420929	796	745	125	0.288690413155307	0.772893461057035	0.901358711091482
cg00049729	0.0688194343857191	0.0309392664574313	796	745	125	2.22433956152148	0.0264053535170253	0.206633314498238
cg00049868	0.0421192136926442	0.0317899446733993	796	745	125	1.32492252268335	0.185577056193744	0.470384757967956
cg00049883	0.0107770278773645	0.0252970148455808	796	745	125	0.426019747513694	0.670208626157124	0.847810980013352
cg00049892	0.064103021801018	0.0437341082954505	796	745	125	1.4657443423326	0.143112840408878	0.417826661612401
cg00049903	-0.00363252377693483	0.0346993730975918	796	745	125	-0.10468557361882	0.916651681385582	0.966649908301616
cg00049914	0.014486521978812	0.035059391572395	796	745	125	0.413199468932551	0.679571760986782	0.852904439557707
cg00049960	-0.0284364961698968	0.0399057866785144	796	745	125	-0.712590792883861	0.47630783344176	0.728101861020735
cg00049973	0.0271786050344032	0.0286217780434076	796	745	125	0.949577800274474	0.342615031155197	0.625584905261638
cg00049981	0.0247351757678515	0.0379813264727478	796	745	125	0.651245705849673	0.515075849672001	0.75456211944045
cg00050034	0.0579076848690308	0.0462307651242034	796	745	125	1.25257898530246	0.210726831649338	0.498712078418135
cg00050133	-0.0421048884919906	0.0381275112080556	796	745	125	-1.10431777889281	0.269789016615362	0.559688436141119
cg00050152	-0.0256100257710984	0.0369978745706262	796	745	125	-0.692202621591432	0.489011958658591	0.737041936297576
cg00050224	-0.0294819404182424	0.0489950786542868	796	745	125	-0.601732688833288	0.547523425717472	0.775388851473399
cg00050247	-0.000657276635668991	0.0244141644598288	796	745	125	-0.026921938563594	0.978528743215377	0.991543523600323
cg00050250	0.0586327136104866	0.02961053144846	796	745	125	1.98013040436449	0.0480328496572916	0.259087816230576
cg00050271	-0.0230402123063672	0.0371546856930249	796	745	125	-0.620115925531636	0.535358947796193	0.767810751928139
cg00050284	-0.0687951259203847	0.0366930366434414	796	745	125	-1.87488232682648	0.0611748626044054	0.286230783604007
cg00050289	-0.0208215006163161	0.0432492469182056	796	745	125	-0.481430362375891	0.630342979915841	0.825242841783732
cg00050294	0.063842878198786	0.053320411769136	796	745	125	1.19734405794182	0.231528917176613	0.521088796187761
cg00050312	-0.0602041081442714	0.0461626122855284	796	745	125	-1.30417463751602	0.19255103026425	0.478382817500443
cg00050336	-0.0101495040535207	0.032749707140924	796	745	125	-0.309911292026118	0.756709530901716	0.893279508755557
cg00050342	0.0252599832881988	0.0458471244507392	796	745	125	0.550961125497403	0.581814924931123	0.79645991349118
cg00050375	-0.0151816089084571	0.0412908292159308	796	745	125	-0.367675079351513	0.713213263409336	0.870988744492924
cg00050402	-0.0309715257208657	0.0589849276996265	796	745	125	-0.525075251063872	0.599677092155159	0.807281731167719
cg00050416	0.0198143473042583	0.0661449597646984	796	745	125	0.299559442998304	0.764591424942322	0.897286511968122
cg00050440	0.132472967567971	0.0608589955741637	796	745	125	2.17671958464279	0.0297947236692919	0.215718801173226
cg00050482	-0.0147951223060092	0.0361209415366219	796	745	125	-0.409599575110989	0.682209906966888	0.85432901243253
cg00050496	-0.0455212780060075	0.0652403596681331	796	745	125	-0.697747195716986	0.485539063409352	0.734564307616979
cg00050505	-0.0152654323036585	0.060722461138112	796	745	125	-0.251396798112935	0.801572228298011	0.915362639097195
cg00050590	-0.00509093729322848	0.0253041851556127	796	745	125	-0.20118953690549	0.840601770436229	0.933534222330719
cg00050618	-0.0528704016229414	0.0602979817440851	796	745	125	-0.876818760656573	0.380849626229987	0.656811160624526
cg00050625	-0.0325080277477914	0.0898694977815144	796	745	125	-0.361724818211659	0.717653676429372	0.873424827580031
cg00050629	0.0505057824831943	0.0677982318780521	796	745	125	0.744942472453242	0.456526380490424	0.714127626901508
cg00050654	0.0541947392562428	0.0569169417409555	796	745	125	0.952172369044313	0.341298603027016	0.624447791667481
cg00050692	-0.00570138767210734	0.0345260542558064	796	745	125	-0.165132906003834	0.868881300291289	0.946145298288002
cg00050697	-0.0225505749249704	0.0420789425952522	796	745	125	-0.535911159695224	0.592169662424227	0.802771620616199
cg00050703	0.145606241794586	0.0735187007123706	796	745	125	1.98053339332322	0.0479875044833946	0.258968233454614
cg00050792	0.10371363202655	0.0734155535634019	796	745	125	1.41269291032427	0.158136898702059	0.43718768876079
cg00050872	0.0289438590030605	0.0480073992530678	796	745	125	0.602904124226452	0.546744201048678	0.774887719183049
cg00050938	-0.0316914470566614	0.0376641428496884	796	745	125	-0.841422229708954	0.400364138316545	0.672143944972472
cg00050984	-0.0398993410373783	0.046530893870109	796	745	125	-0.857480648206702	0.39143739760501	0.66518534170219
cg00051022	0.102003927811626	0.0454637918822104	796	745	125	2.2436300094788	0.0251304290726385	0.203154626236459
cg00051068	0.0594693363963761	0.0527233432907274	796	745	125	1.1279507839336	0.259680566225442	0.54979217567911
cg00051163	-0.0315352770154127	0.0525474868936365	796	745	125	-0.600129119005149	0.548590992455771	0.776093428858785
cg00051179	0.0652768251995809	0.0408539710800953	796	745	125	1.59780857218516	0.110482446160009	0.371227609398644
cg00051200	0.160717091558655	0.0806993466278898	796	745	125	1.99155381393275	0.0467613614339865	0.256390619615275
cg00051275	0.0473668268897284	0.0344117241710308	796	745	125	1.37647351391953	0.169062139655109	0.450753989164319
cg00051307	0.104877718146671	0.0587298753651135	796	745	125	1.78576435748696	0.074518014461171	0.31131257659987
cg00051371	0.131296296004465	0.052299552181156	796	745	125	2.51046692617327	0.0122543996175463	0.161937625978539
cg00051443	0.0515149487597406	0.042005700414658	796	745	125	1.22637994965475	0.220418379545237	0.509218428622025
cg00051483	0.14778398498003	0.0809665341361202	796	745	125	1.82524775892688	0.0683382501570648	0.299740480075364
cg00051546	0.0941029658376723	0.0437762232473475	796	745	125	2.14963646603237	0.0318847291008974	0.221186002307754
cg00051590	-0.0395215277313242	0.0496524144343202	796	745	125	-0.795963865636443	0.426290342344192	0.691638009145455
cg00051595	0.015194240769092	0.0575972293110741	796	745	125	0.263801591688207	0.792001085697835	0.910748246709596
cg00051662	-0.0408926699393084	0.0421391397990745	796	745	125	-0.970420139905335	0.332131886921504	0.616707747913982
cg00051704	0.0584119665899789	0.0411893879369896	796	745	125	1.41813145364859	0.156543749240612	0.435146424663357
cg00051762	0.056163485567844	0.0534203898101473	796	745	125	1.05134922765344	0.293417286694341	0.582158185331795
cg00051782	-0.00132400790249713	0.0222127525057088	796	745	125	-0.0596057558448395	0.952484594843852	0.98134127976978
cg00051818	-0.0197604534433752	0.0394910865675131	796	745	125	-0.500377557593741	0.616947562393374	0.817491138862694
cg00051979	0.116541460653552	0.0606126278713332	796	745	125	1.92272575445735	0.0548710280181989	0.273705436953698
cg00052046	0.0259467241887244	0.0372097291823651	796	745	125	0.697310213185357	0.485812285078258	0.734771390933154
cg00052131	0.124716198210196	0.0509329878607688	796	745	125	2.44863306568862	0.0145546923027376	0.16998706975143
cg00052225	0.0204886090470684	0.0440393661835471	796	745	125	0.465233967302709	0.641891163614459	0.831922080238953
cg00052246	-0.0843158706704999	0.0373756164417102	796	745	125	-2.25590582036275	0.0243472034428775	0.200835398591667
cg00052290	-0.0157554414666244	0.0485517497809351	796	745	125	-0.324508211088433	0.745638564571074	0.887773636992096
cg00052385	-0.0208145790114001	0.0489562638230017	796	745	125	-0.425166820055016	0.670829980035716	0.84813684327518
cg00052422	0.110145089169359	0.066735276172157	796	745	125	1.65047776059573	0.0992397345526914	0.353636120223727
cg00052433	-0.0182200099489778	0.0312984907692425	796	745	125	-0.582137013676163	0.560639232794571	0.783494299140872
cg00052459	-0.0340512258129927	0.039993064795849	796	745	125	-0.851428266045942	0.394787559984763	0.667766141679828
cg00052472	0.128045014179511	0.0591841085799516	796	745	125	2.16350329931109	0.0307994026816585	0.2183840895896
cg00052487	0.419032619155555	0.132829640472182	796	745	125	3.15466199912897	0.00166722943247333	0.110876718348195
cg00052517	-0.0237009989948994	0.0377083350262883	796	745	125	-0.628534751756509	0.529833993078126	0.764268884460036
cg00052550	0.0495041926107768	0.0274484791514722	796	745	125	1.80353134822487	0.0716828053556032	0.306085025739669
cg00052578	0.193929182139527	0.0587645976387473	796	745	125	3.30010227129773	0.00100949964548894	0.104081655581849
cg00052588	0.0807684949455672	0.0375760263529489	796	745	125	2.14946876465634	0.0318980532316248	0.221223951467418
cg00052651	0.0297813183501269	0.0468352239506986	796	745	125	0.635874366299101	0.525041084639856	0.761159932617005
cg00052665	0.0401623468842812	0.0389039607649258	796	745	125	1.03234596412841	0.302223625448639	0.589966547536327
cg00052692	-0.0510611604419735	0.0499856728254413	796	745	125	-1.02151591757678	0.307320424128894	0.594719766618671
cg00052723	0.0028594617403685	0.0399547096711348	796	745	125	0.0715675764860911	0.942964021269312	0.977467805433678
cg00052772	-0.0325941720281898	0.033274680138203	796	745	125	-0.9795487708015	0.327606515646808	0.612804235554223
cg00052836	0.164313631844348	0.061937214876486	796	745	125	2.65290636932932	0.00813921245470161	0.145180971936268
cg00052853	0.118960196480097	0.0459787827920538	796	745	125	2.58728459642163	0.00984975945027105	0.152432806533982
cg00052865	0.0630098930092088	0.055163065162023	796	745	125	1.14224785776748	0.25369447370514	0.543905667623702
cg00052903	0.139569490944588	0.0452568459949637	796	745	125	3.08394206171856	0.00211333509011259	0.114279321747973
cg00052925	-0.0179205727273561	0.0452493453657578	796	745	125	-0.396040485945183	0.692181293377207	0.859744872967915
cg00052932	-0.00357268928927786	0.0673669121892369	796	745	125	-0.0530332944345439	0.957718686173284	0.983467208641033
cg00052964	-0.0833732106230892	0.0500662572650083	796	745	125	-1.66525750430639	0.0962548855150651	0.348801632774568
cg00052970	0.0351387620387083	0.0306298978237708	796	745	125	1.1472046769754	0.251641732023507	0.541825038456565
cg00052976	-0.0836895692009961	0.0435310452840777	796	745	125	-1.92252606513006	0.0548961658479104	0.273744058551484
cg00053010	-0.00962264745345504	0.0602904478879061	796	745	125	-0.159604842733061	0.87323285288998	0.947979477885659
cg00053063	-0.0950803748982374	0.0715030561975895	796	745	125	-1.32973861474529	0.183985323915221	0.468563422912297
cg00053073	0.0235309931204397	0.0373264716173544	796	745	125	0.630410325456514	0.528607091805664	0.763493141129119
cg00053135	0.211308606167707	0.0940393789111426	796	745	125	2.24702256240305	0.0249118207366046	0.202494702525682
cg00053144	0.0487007142610939	0.037232397176169	796	745	125	1.30801984171638	0.191244181140536	0.476928550779113
cg00053261	0.0811091164794704	0.0449248884969842	796	745	125	1.80543834816452	0.0713838248228732	0.305530330275464
cg00053292	0.0407963744406497	0.043943979900964	796	745	125	0.928372317040742	0.353495894259998	0.634740352000502
cg00053309	-0.093945400657783	0.0435676562252335	796	745	125	-2.15631063952831	0.031358322869031	0.219788601428234
cg00053338	0.0192210768451567	0.0332070535777104	796	745	125	0.578825122204111	0.562870921675264	0.784935515426797
cg00053361	-0.00592519073610198	0.0400948611214944	796	745	125	-0.147779305635892	0.882554365814173	0.951931270750809
cg00053373	0.0409412271968684	0.0292310252196642	796	745	125	1.40060866456804	0.161720815114138	0.441643733563048
cg00053393	-0.0760060413951808	0.0551783794157338	796	745	125	-1.37746055973344	0.168757073188163	0.450322354773695
cg00053507	0.0296863803924744	0.0425239676775525	796	745	125	0.698109372520881	0.485312676903032	0.734412155218698
cg00053536	-0.0218382870611135	0.0290593511984289	796	745	125	-0.751506353737663	0.452570105806856	0.71117351274196
cg00053586	-0.0445791042118726	0.0356821979152083	796	745	125	-1.24933739557765	0.211908936479721	0.499985827269966
cg00053617	0.162061167657309	0.0700229819532568	796	745	125	2.31439968902626	0.0208994977125393	0.190696538678189
cg00053618	0.0231641136552739	0.0327420191739642	796	745	125	0.707473584087737	0.479479298148104	0.730248823925511
cg00053661	0.0266843820285307	0.0296657121087429	796	745	125	0.899502494014509	0.368657094974996	0.647002080160829
cg00053728	-0.103313757218604	0.0344974771410976	796	745	125	-2.99482065879897	0.00283116270562598	0.118542169477642
cg00053755	0.110656063733526	0.0541990867858005	796	745	125	2.04165919198691	0.041514555484022	0.244851134319232
cg00053769	-0.0283343530572911	0.0364126836636427	796	745	125	-0.778145146318406	0.436714679873506	0.699279725373832
cg00053783	-0.000873058909725671	0.0353997529489936	796	745	125	-0.0246628531838523	0.98033006614326	0.992289634816909
cg00053839	-0.132913853026125	0.0418984346852973	796	745	125	-3.17228684136894	0.00157046933728806	0.11050585319695
cg00053851	0.0689857287038073	0.0464195820873602	796	745	125	1.48613420461172	0.137639573562159	0.410402754889544
cg00053870	0.0411859187014119	0.0521734423965732	796	745	125	0.789403896111656	0.43011104904148	0.694425640210689
cg00053916	0.0470196780220015	0.0284659922853578	796	745	125	1.65178426069438	0.0989729331730653	0.353216238651456
cg00053927	0.0517413787979347	0.0610287818676026	796	745	125	0.847819294676136	0.396793468873181	0.669358193185018
cg00053967	-0.0285725787380052	0.0502762202970267	796	745	125	-0.568311988634017	0.569983421078885	0.789418217775958
cg00054047	0.0203942259575032	0.0502194109936283	796	745	125	0.40610245229859	0.684776470141434	0.855719064332128
cg00054173	0.102233451841183	0.0487712590386649	796	745	125	2.09618233886753	0.0363812005448559	0.232487293961663
cg00054197	0.0565517453100819	0.0353215370326429	796	745	125	1.60105561821443	0.109761365249679	0.370207532657127
cg00054210	-0.00146920218759506	0.0409960375205043	796	745	125	-0.0358376632585586	0.971420786381674	0.988797557466553
cg00054243	-0.0873894679880904	0.0396002831758171	796	745	125	-2.20678896663691	0.0276135545770991	0.209868921172328
cg00054248	0.0600565511549948	0.0401016931187193	796	745	125	1.49760637230952	0.134631970212654	0.406362896971717
cg00054301	0.122017335618726	0.0411388637422329	796	745	125	2.96598701372163	0.00310735775720012	0.120305783654468
cg00054372	0.0253451223141699	0.0358451215039017	796	745	125	0.70707313159508	0.47972797054394	0.730415739002246
cg00054384	0.00507817880911084	0.0359319539536492	796	745	125	0.141327655480731	0.887646861238634	0.954149797185624
cg00054408	0.00981450119852249	0.0387813150303933	796	745	125	0.253072934500307	0.800277195608192	0.914848271291029
cg00054409	0.0146234258156736	0.055066388730712	796	745	125	0.265559920538564	0.790646916828909	0.91011981966877
cg00054472	0.0619321351010562	0.0556864310548047	796	745	125	1.11215845454532	0.266405800707736	0.556275807685789
cg00054496	0.0962533104997854	0.0394338596683754	796	745	125	2.44087977462113	0.0148685017344408	0.171013521042649
cg00054511	0.104870217702378	0.0777122203032744	796	745	125	1.34946881318174	0.177570107277036	0.461004459633719
cg00054525	-0.00585905621115159	0.0368170295630706	796	745	125	-0.159139840467427	0.873599068157436	0.948150111706061
cg00054564	0.114654509341593	0.0759749953424156	796	745	125	1.50910847476661	0.13166787097306	0.402198021255469
cg00054572	-0.0531988056126153	0.0503163709266102	796	745	125	-1.0572862198311	0.290701736948147	0.579745308991899
cg00054639	0.0191007220614915	0.0221665825664276	796	745	125	0.861689978789084	0.389117641597614	0.66338040616755
cg00054692	0.0329749045697558	0.0666311167864362	796	745	125	0.494887466398708	0.62081612558296	0.81975430095012
cg00054702	0.0731076558331519	0.0325440479644527	796	745	125	2.24642170860263	0.0249504177236354	0.202624849157628
cg00054706	0.0798872965629205	0.0453816305355293	796	745	125	1.76034434241794	0.0787334508171984	0.31896852404104
cg00054710	0.0306787770089694	0.0446785352374408	796	745	125	0.686655836990387	0.492499609633968	0.739382689094928
cg00054741	0.0113655265202638	0.0393987549827836	796	745	125	0.288474255727884	0.773058835381196	0.901448899993997
cg00054771	0.0762125718306869	0.0383794170038861	796	745	125	1.98576679325197	0.0474018969470768	0.257642799844409
cg00054774	0.0801644049443662	0.0397183828234492	796	745	125	2.01831996284195	0.0438929007880213	0.250277830563698
cg00054791	-0.0284314741965998	0.0489439047117665	796	745	125	-0.580899181706781	0.561472832350755	0.783997448646849
cg00054890	0.156325308626828	0.0627824825030102	796	745	125	2.48995105632104	0.0129790682756424	0.164552291975225
cg00054920	0.109402027405164	0.0442919760540895	796	745	125	2.47001911297799	0.0137192277823283	0.167109445645531
cg00054971	0.00986975068059208	0.0839600772126146	796	745	125	0.117552901429552	0.906451579839611	0.962350132036378
cg00054988	-0.0853894107013704	0.044233266175946	796	745	125	-1.93043422029289	0.0539079755249173	0.271511650341447
cg00055030	0.0845757101692976	0.0410495199017714	796	745	125	2.06033372306622	0.0396911407044761	0.240281370852618
cg00055049	0.0292123147856801	0.0295230874470646	796	745	125	0.989473571761702	0.322732167084352	0.608420240431148
cg00055052	0.0071508791957998	0.0304124493512668	796	745	125	0.235129999336996	0.814168309237952	0.92123616353307
cg00055067	0.0708995233336008	0.0611367479883728	796	745	125	1.15968751473475	0.246523787926081	0.536591219434695
cg00055073	-0.0526174557118166	0.0452559492287	796	745	125	-1.16266383997196	0.245314364502272	0.535345401955051
cg00055292	0.0707033721226252	0.0373495686259331	796	745	125	1.89301710096682	0.0587180921810647	0.281385067065432
cg00055341	0.0188854597225506	0.0312870183670431	796	745	125	0.60361967065689	0.546268499036348	0.774603876449665
cg00055353	0.0626392603438493	0.0570128961537265	796	745	125	1.09868581618713	0.272237331743451	0.5620648559724
cg00055361	-0.0189990071107068	0.0347470038246709	796	745	125	-0.546781161523261	0.584682326462506	0.798195818323838
cg00055369	-0.108365332461342	0.0427611428791661	796	745	125	-2.53420103310988	0.0114610468977787	0.158762150698987
cg00055384	-0.0756062007992047	0.0558848400062739	796	745	125	-1.35289285592867	0.176473992543744	0.459701087951491
cg00055434	-0.0183919494187985	0.0972565635668328	796	745	125	-0.189107539319544	0.85005673846598	0.937744336974076
cg00055462	-0.0534180096471456	0.0359805185579889	796	745	125	-1.48463701436246	0.138035883688486	0.410951067158521
cg00055486	-0.0562003145829921	0.0418668821525027	796	745	125	-1.34235729277091	0.179862884531919	0.463717233905805
cg00055510	-0.0313669282329053	0.0433344785768735	796	745	125	-0.723833060025442	0.469380894535911	0.723401380293336
cg00055528	0.0221519264630666	0.0438242095240204	796	745	125	0.505472356573255	0.613367040892616	0.815406579418819
cg00055529	0.0662636070380459	0.0734541575265705	796	745	125	0.90210832537391	0.367272208304681	0.645837015496244
cg00055555	0.0587732276078622	0.0490639580657022	796	745	125	1.19789005870986	0.231316380013947	0.520873081027418
cg00055557	0.0180528913069791	0.0248785785881387	796	745	125	0.725639981521535	0.468272786203218	0.72262244208981
cg00055595	0.0116433202842492	0.0165037174089531	796	745	125	0.70549682812266	0.480707505551942	0.731127489876165
cg00055603	0.0214037367830741	0.0480466289238092	796	745	125	0.445478429236221	0.65609517172749	0.839820510165231
cg00055617	0.00460976787978148	0.0588049592580602	796	745	125	0.0783908013531977	0.937536891538445	0.975304592043133
cg00055641	-0.0247335200273484	0.041933305272912	796	745	125	-0.589829966094413	0.555472034364758	0.780426520914623
cg00055679	0.015207985779301	0.0346081981454774	796	745	125	0.439433041713799	0.660467057671445	0.842265559191566
cg00055694	-0.0234106615751775	0.036052951930096	796	745	125	-0.649341047594911	0.516305275110577	0.755386932097867
cg00055726	0.0474064461636095	0.0601800324397672	796	745	125	0.787743778819952	0.431081096165987	0.69514996530406
cg00055747	0.0684768646773999	0.0726249080753264	796	745	125	0.942884011727434	0.346026310627312	0.628434141144706
cg00055764	-0.00538673014750626	0.0351202774374098	796	745	125	-0.153379487309185	0.87813789385017	0.950050076054502
cg00055771	0.0819367280552026	0.0550374685903659	796	745	125	1.4887444890506	0.136950727227422	0.409476430657756
cg00055811	-0.108009672738709	0.0412995024285809	796	745	125	-2.61527782145777	0.00908425621813137	0.149191207819633
cg00055848	0.127998607678298	0.0561694853306066	796	745	125	2.27879260286817	0.0229434445308722	0.196736220008308
cg00055860	0.0969857574120982	0.0673267390368834	796	745	125	1.44052361364133	0.150112520158863	0.426856379000516
cg00055876	0.0492896401811148	0.0595148854804207	796	745	125	0.828190120559507	0.407811076585434	0.677817907245709
cg00055945	0.0301166988387057	0.0477660096195924	796	745	125	0.630504810398745	0.528545323110927	0.763464277217416
cg00055981	0.149214678192348	0.059750452376483	796	745	125	2.49729788240193	0.0127153085703896	0.163680444522774
cg00055986	-0.0308286897997264	0.0481105011194714	796	745	125	-0.640789205732245	0.521844075985098	0.759030333801675
cg00056002	0.0906728335192976	0.0561804287309663	796	745	125	1.61395766403825	0.106932926816751	0.365777612557248
cg00056003	-0.0711049532842954	0.0434035484176331	796	745	125	-1.63822903602527	0.101769112569682	0.357696290827797
cg00056011	0.00445417772731157	0.0415165954003436	796	745	125	0.107286681009366	0.914588584851718	0.965832798977315
cg00056034	-0.0412264753166717	0.0395896685886215	796	745	125	-1.04134428972009	0.298031963621724	0.58623283221118
cg00056062	-0.0462514767378023	0.0395743918265228	796	745	125	-1.16872236320267	0.242865394704535	0.532795850993023
cg00056066	0.121414261840954	0.0498499983932129	796	745	125	2.43559209136273	0.0150859287696716	0.171815038529503
cg00056074	0.0189865036507414	0.0337978145011554	796	745	125	0.561767200955917	0.57443277522177	0.791996263959134
cg00056192	-0.0243021276686269	0.0352744502467679	796	745	125	-0.688944193279202	0.491059143150882	0.738394477683511
cg00056202	0.189432965406084	0.0720333744178495	796	745	125	2.62979441039685	0.00870862240660418	0.147586155834957
cg00056257	0.0219046119224726	0.0425781671088481	796	745	125	0.514456431778169	0.607075715623827	0.811775056960334
cg00056280	-0.0233287270865109	0.0380618479018141	796	745	125	-0.612916302610703	0.540106753232865	0.770744237719238
cg00056325	-0.0910423140363936	0.0406062755089855	796	745	125	-2.2420749722847	0.0252311869502715	0.203399289502319
cg00056433	0.11856371166113	0.112409956738762	796	745	125	1.05474385989374	0.29186251870522	0.580754722698885
cg00056468	-0.144506385785985	0.0594703817977458	796	745	125	-2.429888314446	0.0153236063531326	0.172500606799191
cg00056480	-0.0699542189538846	0.0515862465752098	796	745	125	-1.35606336180895	0.175463553411857	0.458496692990219
cg00056497	-0.00296849814053998	0.0451811189525005	796	745	125	-0.065702182888848	0.947631431729623	0.979376034393202
cg00056508	0.0308590863257439	0.0308069380811451	796	745	125	1.00169274351321	0.316796414142578	0.60321460941856
cg00056541	0.0607808053634703	0.0412201739892196	796	745	125	1.47454024282786	0.14073157127309	0.414624031892215
cg00056563	0.0148049252715165	0.0348921808567871	796	745	125	0.424304956238833	0.671458073166098	0.848499623383804
cg00056578	-0.257239664849659	0.090676433465845	796	745	125	-2.83689658952625	0.00467116330278319	0.12856949099963
cg00056605	0.0807243473929282	0.0673444388059426	796	745	125	1.19867874503403	0.231009619870117	0.520546940916564
cg00056624	-0.00546171541099577	0.0645790733319051	796	745	125	-0.0845740753033913	0.932621275723089	0.973346974275341
cg00056628	0.0913753885472778	0.0416807393519378	796	745	125	2.19226889848895	0.0286489543523103	0.212596860023202
cg00056676	-0.00963410836621481	0.0377682244553073	796	745	125	-0.25508502200349	0.798723323643705	0.914068097241553
cg00056692	0.0688857530728983	0.0452813295040469	796	745	125	1.52128380123516	0.128585754292403	0.397985227365407
cg00056719	-0.0474725129050744	0.10224989307715	796	745	125	-0.464279340314375	0.642574573524719	0.832289473681403
cg00056754	0.00869532991072512	0.0357329304325202	796	745	125	0.243342200191104	0.807803011513153	0.918238384671874
cg00056767	0.020667180074438	0.0489085902068784	796	745	125	0.422567487368127	0.672724972216846	0.849206961896017
cg00056834	0.0750977280537592	0.0575806213309969	796	745	125	1.30421878607504	0.192535988503027	0.478373208864835
cg00056963	0.0398684398076805	0.045550504945049	796	745	125	0.875257911098389	0.381697610037043	0.657527920582783
cg00056985	0.0356451920188463	0.0315986777994328	796	745	125	1.12805960569294	0.2596346362779	0.549750819747869
cg00057092	0.0621914566615021	0.0462573352082008	796	745	125	1.34446691279519	0.179180448438922	0.462917085413812
cg00057100	0.000231077844778868	0.0305313135632265	796	745	125	0.00756855234218255	0.993963122965552	0.997689357333773
cg00057114	0.0128133404458373	0.0383430213836773	796	745	125	0.334176598072992	0.738334324953258	0.884094304867048
cg00057134	-0.0189026052220764	0.0353320380794708	796	745	125	-0.534999005139742	0.592799961022509	0.803147517577672
cg00057208	-0.0629798879101564	0.036083377420664	796	745	125	-1.74539891806495	0.081301305132058	0.323575138115414
cg00057231	0.0178769510788748	0.0320631078993008	796	745	125	0.557555154510292	0.57730494128377	0.793743564209697
cg00057265	-0.00696704719927168	0.0530454076040571	796	745	125	-0.131341194534224	0.89553859348297	0.957613080960081
cg00057272	0.0413440131979455	0.042461046526735	796	745	125	0.973692750882006	0.33050491132206	0.615302834878793
cg00057317	0.0103071864577586	0.0389254453099978	796	745	125	0.264793026147123	0.791237459419661	0.910398916592505
cg00057324	0.0405941073587469	0.0381806314856001	796	745	125	1.06321204703115	0.288008235952404	0.577194874012777
cg00057376	0.0324531861808923	0.0460038119549222	796	745	125	0.705445588132833	0.480739365041489	0.731151413449954
cg00057393	0.126854993542166	0.0563346888606255	796	745	125	2.25180960626251	0.0246061620203337	0.201593412266464
cg00057449	-0.0337554755216891	0.0327696960146944	796	745	125	-1.03008204612434	0.303284377027296	0.590927972965139
cg00057476	-0.0137060739680279	0.03039747456733	796	745	125	-0.450895153729601	0.652187914284971	0.837703607592167
cg00057521	0.0545869141589087	0.0299211368099378	796	745	125	1.82435963264533	0.0684724647373298	0.299947444326442
cg00057550	0.0774044588034558	0.0414801881469094	796	745	125	1.86605852724955	0.0624007509514386	0.288614034048117
cg00057569	0.0660744385530767	0.0835086881109121	796	745	125	0.791228314655356	0.429046462646639	0.693661939856064
cg00057593	0.0893395187468903	0.0512859881392391	796	745	125	1.74198688546933	0.0818969927417661	0.324604832553917
cg00057603	0.117098011208632	0.0557669212773098	796	745	125	2.09977543186119	0.0360628311077184	0.231701362786922
cg00057616	-0.127520698996805	0.064389014274082	796	745	125	-1.9804729181595	0.0479943069780855	0.258979819439325
cg00057627	-0.120805922886996	0.0643220929461916	796	745	125	-1.87814042350979	0.0607272972524944	0.285387780112523
cg00057661	0.00808260239343076	0.051270324444373	796	745	125	0.157646796290517	0.874775106920957	0.948638461608313
cg00057663	-0.0097273114178338	0.0404986489267239	796	745	125	-0.24018854148527	0.810245937684132	0.919364265447449
cg00057667	0.0727512675962515	0.0577540277967617	796	745	125	1.25967435296921	0.208156071658525	0.495830488327912
cg00057676	0.0568101774904404	0.0587648984496573	796	745	125	0.96673658917506	0.333969351987146	0.618269552971282
cg00057689	0.126757597783575	0.0693353107995141	796	745	125	1.82818244155708	0.0678962979717842	0.298929230878249
cg00057693	-0.0458452300933867	0.0374900510735427	796	745	125	-1.22286390070405	0.221743028733698	0.510659668769638
cg00057700	0.0850503001541235	0.0505872640000622	796	745	125	1.68125914368523	0.0931048654480748	0.343676565114293
cg00057722	0.0416775851433467	0.0311852758343017	796	745	125	1.33645074569147	0.181783871817429	0.466028041001339
cg00057791	0.128826281713811	0.0504976936324928	796	745	125	2.55113199132163	0.0109233505704084	0.156816547234159
cg00057836	0.0191677226104314	0.0420561236482691	796	745	125	0.455765318999396	0.648683050335333	0.835710581134468
cg00057840	-0.080950650739092	0.0419103599929016	796	745	125	-1.93151885960423	0.053773608028668	0.271224255229931
cg00057880	-0.00999711632079221	0.0501175482361696	796	745	125	-0.19947337155606	0.841943414486054	0.934198730568635
cg00057966	0.097449455510354	0.0524822330631985	796	745	125	1.85680848208205	0.0637076437708259	0.291133166687998
cg00058009	-0.0446128702724193	0.0231685326102557	796	745	125	-1.92558031287105	0.0545127328694106	0.272896245816313
cg00058026	-0.0011926918733022	0.0380002010447878	796	745	125	-0.031386462189936	0.974969205266175	0.990162234314227
cg00058061	0.114683840469289	0.0653902134718861	796	745	125	1.75383798859436	0.0798430991849167	0.321038025267853
cg00058113	0.0499324305576389	0.0644175895265351	796	745	125	0.775136588075382	0.438489156210202	0.700548808023177
cg00058128	0.00726969026575255	0.046139697804594	796	745	125	0.15755825485768	0.874844857833296	0.948675724011354
cg00058186	-0.0551325248332343	0.0521404771764938	796	745	125	-1.05738435508775	0.290656993154565	0.579697223363817
cg00058193	-0.0388073574794024	0.0433711445836957	796	745	125	-0.894773653125839	0.371178570260782	0.649043652283265
cg00058226	-0.0875650760288669	0.0419411392745164	796	745	125	-2.08780871343835	0.0371324787096262	0.234300423005406
cg00058235	-0.00698232797806364	0.0322193350806828	796	745	125	-0.216712354881896	0.828488047218516	0.927789911527265
cg00058288	0.0961807752275105	0.0479918145552743	796	745	125	2.00410791129256	0.0453968683684354	0.253526183434561
cg00058290	0.0710869906500916	0.0665425605013267	796	745	125	1.06829358705958	0.285711965163318	0.575096444388092
cg00058291	-0.0441897030481458	0.0417159971175835	796	745	125	-1.05929873673137	0.289785078353439	0.578856526171334
cg00058296	0.0232514697270023	0.0601427855221288	796	745	125	0.386604470098034	0.699152370975199	0.863412046007914
cg00058299	0.0366881781596622	0.0387452965905681	796	745	125	0.946906628367204	0.343973719039146	0.626693649065377
cg00058329	0.0323251505031161	0.0489116839152934	796	745	125	0.660888113341133	0.508875292414998	0.750407154417978
cg00058413	-0.0115465990119291	0.0353514246404115	796	745	125	-0.326623301023343	0.74403867890566	0.886964762991703
cg00058436	0.134997010902768	0.078486245881089	796	745	125	1.7200085108835	0.0858195792038624	0.331394860119352
cg00058515	-0.0980667351002694	0.053938024399522	796	745	125	-1.81813731948882	0.0694188871521793	0.301703416589864
cg00058522	0.0949820738277555	0.0749568128580815	796	745	125	1.26715731640816	0.205469643219374	0.49289600895907
cg00058527	0.0439446635969765	0.031254818026618	796	745	125	1.40601246052853	0.160110648476009	0.439656425871208
cg00058576	0.0768128448505932	0.0416995209304706	796	745	125	1.8420558111128	0.0658387920418673	0.295103282346975
cg00058626	0.122075969829234	0.0419570048055247	796	745	125	2.90954920149971	0.00372036525945003	0.123546259849312
cg00058644	-0.0137825872899674	0.0360348170505135	796	745	125	-0.382479735380564	0.702207657434769	0.865035942284252
cg00058652	0.0983615880393534	0.0600865766583326	796	745	125	1.63699770414051	0.10202620344254	0.358073793899199
cg00058696	-0.0348899950343324	0.0391796172575216	796	745	125	-0.890513932410464	0.373459060795149	0.650890190928339
cg00058708	0.0661538001319056	0.034035849947201	796	745	125	1.94365059884	0.0522896998435436	0.268020186066566
cg00058743	0.00434405856410832	0.0385310278117626	796	745	125	0.112741829398648	0.91026366310293	0.963998925639887
cg00058761	0.00517856267331427	0.0455539668725026	796	745	125	0.113679730413119	0.909520346092376	0.963693776453714
cg00058767	0.122398513299662	0.0608879860346054	796	745	125	2.01022436889433	0.0447443522233048	0.252106337785448
cg00058771	0.0708929289921289	0.0483755888984943	796	745	125	1.46546906417785	0.14318786186818	0.417938015755467
cg00058786	0.00890404785679028	0.0314595842783915	796	745	125	0.283031326097534	0.777226410542655	0.903491187585398
cg00058799	0.01877307957876	0.0233082804374263	796	745	125	0.805425334964475	0.420814799121798	0.687592371861965
cg00058857	-0.0925128842434608	0.0433818375501272	796	745	125	-2.13252571739414	0.033269084254228	0.224698907950199
cg00058879	-0.0475594972766138	0.0780875613363362	796	745	125	-0.609053432617354	0.542662802175473	0.772403652205132
cg00058887	0.245986799441967	0.0792717343668804	796	745	125	3.10308335507719	0.00198284793011396	0.113190225577806
cg00058903	0.0435732360649588	0.046950356890758	796	745	125	0.928070390739374	0.353652381137808	0.63487822575687
cg00058923	-0.00480520617024524	0.032828241076147	796	745	125	-0.146374158734222	0.883663086845613	0.952418681738921
cg00058938	0.0411724067954335	0.0346446002637245	796	745	125	1.18842204793871	0.235021614872861	0.524759187753843
cg00059015	-0.00869588217953402	0.0490670602129183	796	745	125	-0.177224438183166	0.859377185505781	0.941935560219612
cg00059024	-0.0759392186637277	0.042321061125477	796	745	125	-1.79435998635707	0.0731350888310387	0.308676252968379
cg00059041	-0.0042575536765288	0.064505075588088	796	745	125	-0.0660033902404268	0.947391699530401	0.979287567693221
cg00059053	-0.122416746638517	0.0746195717750152	796	745	125	-1.64054474887117	0.101287012722298	0.356919136125504
cg00059086	0.156715998610111	0.0745808014641108	796	745	125	2.1012914253211	0.0359292206230852	0.23133054337633
cg00059089	-0.053172998129878	0.0407795528611139	796	745	125	-1.30391322119135	0.192640114594303	0.478474194292095
cg00059161	0.0726341648203381	0.0246050882688087	796	745	125	2.95199773424161	0.0032500396277502	0.12103982584648
cg00059165	0.0109755186633152	0.045313078582389	796	745	125	0.242215250137094	0.808675769272665	0.918598454159935
cg00059225	0.0304397021553068	0.0323077835911336	796	745	125	0.942178595119117	0.346387062532382	0.628775651644829
cg00059232	0.0644615749169449	0.0493358917769992	796	745	125	1.30658578562468	0.191730799478455	0.477470308101931
cg00059240	0.219289723675226	0.0886704561651978	796	745	125	2.47308667575453	0.0136029379340072	0.166621569868723
cg00059246	0.0229110830844319	0.0492535610827989	796	745	125	0.46516602212613	0.641939794994428	0.831956224076362
cg00059309	0.114139755461461	0.0586859570712196	796	745	125	1.9449244957008	0.0521358912849996	0.26772854730507
cg00059387	0.078176673310718	0.0454983454380756	796	745	125	1.71823112594541	0.0861433352295732	0.331934346177708
cg00059399	0.0523026196342015	0.0503154351999782	796	745	125	1.03949452938895	0.298890438887329	0.587008776845202
cg00059422	-0.0459792151042539	0.0434852182294865	796	745	125	-1.0573527505739	0.290671402411357	0.579705817052489
cg00059424	-0.0288019644117983	0.051104434529962	796	745	125	-0.563590316118496	0.573191709957052	0.791309530745162
cg00059439	0.102935494957844	0.0589998881277802	796	745	125	1.74467271420769	0.0814277929759866	0.323799267628873
cg00059459	0.0972786591603097	0.0573914088289664	796	745	125	1.69500385415198	0.0904657946091557	0.339195397888559
cg00059465	-0.0625219311286386	0.0380090458147148	796	745	125	-1.64492240698223	0.100380624159836	0.355407266251759
cg00059510	0.0161935759895879	0.0506088936423287	796	745	125	0.319974906071525	0.74907132051415	0.889358459514038
[truncated: 768,587 more rows]
